# Supplementary material for: Why Breeding Values Estimated Using Familial Data Should Not Be Used for Genome-Wide Association Studies
Source: G3 (Bethesda). 2013 Dec 20;4(2):341–7. doi: 10.1534/g3.113.008706 (PMC3931567; doi:10.1534/g3.113.008706)
Supplement: Supporting Information [file supp_g3.113.008706_FileS1.xlsx]

## Sheet: Humanpop
input pedigree size 1685
input pedigree record names 3 integers 2
input pedigree record father mother
input pedigree record gender present
input pedigree record observed present
********************************
1	0	0	1	0
2	0	0	2	0
3	1	2	1	1
4	1	2	2	1
5	1	2	1	1
6	0	0	1	0
7	0	0	2	0
8	6	7	1	1
9	6	7	2	1
10	6	7	2	1
11	0	0	1	0
12	0	0	2	0
13	11	12	1	1
14	11	12	2	1
15	11	12	1	1
16	0	0	1	0
17	0	0	2	0
18	16	17	1	1
19	16	17	2	1
20	16	17	2	1
21	0	0	1	0
22	0	0	2	0
23	21	22	1	1
24	21	22	2	1
25	21	22	1	1
26	0	0	1	0
27	0	0	2	0
28	26	27	1	1
29	26	27	2	1
30	26	27	2	1
31	0	0	1	0
32	0	0	2	0
33	31	32	1	1
34	31	32	2	1
35	31	32	1	1
36	0	0	1	0
37	0	0	2	0
38	36	37	1	1
39	36	37	2	1
40	36	37	2	1
41	0	0	1	0
42	0	0	2	0
43	41	42	1	1
44	41	42	2	1
45	41	42	1	1
46	0	0	1	0
47	0	0	2	0
48	46	47	1	1
49	46	47	2	1
50	46	47	2	1
51	0	0	1	0
52	0	0	2	0
53	51	52	1	1
54	51	52	2	1
55	51	52	1	1
56	0	0	1	0
57	0	0	2	0
58	56	57	1	1
59	56	57	2	1
60	56	57	2	1
61	0	0	1	0
62	0	0	2	0
63	61	62	1	1
64	61	62	2	1
65	61	62	1	1
66	0	0	1	0
67	0	0	2	0
68	66	67	1	1
69	66	67	2	1
70	66	67	2	1
71	0	0	1	0
72	0	0	2	0
73	71	72	1	1
74	71	72	2	1
75	71	72	1	1
76	0	0	1	0
77	0	0	2	0
78	76	77	1	1
79	76	77	2	1
80	76	77	2	1
81	0	0	1	0
82	0	0	2	0
83	81	82	1	1
84	81	82	2	1
85	81	82	1	1
86	0	0	1	0
87	0	0	2	0
88	86	87	1	1
89	86	87	2	1
90	86	87	2	1
91	0	0	1	0
92	0	0	2	0
93	91	92	1	1
94	91	92	2	1
95	91	92	1	1
96	0	0	1	0
97	0	0	2	0
98	96	97	1	1
99	96	97	2	1
100	96	97	2	1
101	0	0	1	0
102	0	0	2	0
103	101	102	1	1
104	101	102	2	1
105	101	102	1	1
106	0	0	1	0
107	0	0	2	0
108	106	107	1	1
109	106	107	2	1
110	106	107	2	1
111	0	0	1	0
112	0	0	2	0
113	111	112	1	1
114	111	112	2	1
115	111	112	1	1
116	0	0	1	0
117	0	0	2	0
118	116	117	1	1
119	116	117	2	1
120	116	117	2	1
121	0	0	1	0
122	0	0	2	0
123	121	122	1	1
124	121	122	2	1
125	121	122	1	1
126	0	0	1	0
127	0	0	2	0
128	126	127	1	1
129	126	127	2	1
130	126	127	2	1
131	0	0	1	0
132	0	0	2	0
133	131	132	1	1
134	131	132	2	1
135	131	132	1	1
136	0	0	1	0
137	0	0	2	0
138	136	137	1	1
139	136	137	2	1
140	136	137	2	1
141	0	0	1	0
142	0	0	2	0
143	141	142	1	1
144	141	142	2	1
145	141	142	1	1
146	0	0	1	0
147	0	0	2	0
148	146	147	1	1
149	146	147	2	1
150	146	147	2	1
151	0	0	1	0
152	0	0	2	0
153	151	152	1	1
154	151	152	2	1
155	151	152	1	1
156	0	0	1	0
157	0	0	2	0
158	156	157	1	1
159	156	157	2	1
160	156	157	2	1
161	0	0	1	0
162	0	0	2	0
163	161	162	1	1
164	161	162	2	1
165	161	162	1	1
166	0	0	1	0
167	0	0	2	0
168	166	167	1	1
169	166	167	2	1
170	166	167	2	1
171	0	0	1	0
172	0	0	2	0
173	171	172	1	1
174	171	172	2	1
175	171	172	1	1
176	0	0	1	0
177	0	0	2	0
178	176	177	1	1
179	176	177	2	1
180	176	177	2	1
181	0	0	1	0
182	0	0	2	0
183	181	182	1	1
184	181	182	2	1
185	181	182	1	1
186	0	0	1	0
187	0	0	2	0
188	186	187	1	1
189	186	187	2	1
190	186	187	2	1
191	0	0	1	0
192	0	0	2	0
193	191	192	1	1
194	191	192	2	1
195	191	192	1	1
196	0	0	1	0
197	0	0	2	0
198	196	197	1	1
199	196	197	2	1
200	196	197	2	1
201	0	0	1	0
202	0	0	2	0
203	201	202	1	1
204	201	202	2	1
205	201	202	1	1
206	0	0	1	0
207	0	0	2	0
208	206	207	1	1
209	206	207	2	1
210	206	207	2	1
211	0	0	1	0
212	0	0	2	0
213	211	212	1	1
214	211	212	2	1
215	211	212	1	1
216	0	0	1	0
217	0	0	2	0
218	216	217	1	1
219	216	217	2	1
220	216	217	2	1
221	0	0	1	0
222	0	0	2	0
223	221	222	1	1
224	221	222	2	1
225	221	222	1	1
226	0	0	1	0
227	0	0	2	0
228	226	227	1	1
229	226	227	2	1
230	226	227	2	1
231	0	0	1	0
232	0	0	2	0
233	231	232	1	1
234	231	232	2	1
235	231	232	1	1
236	0	0	1	0
237	0	0	2	0
238	236	237	1	1
239	236	237	2	1
240	236	237	2	1
241	0	0	1	0
242	0	0	2	0
243	241	242	1	1
244	241	242	2	1
245	241	242	1	1
246	0	0	1	0
247	0	0	2	0
248	246	247	1	1
249	246	247	2	1
250	246	247	2	1
251	0	0	1	0
252	0	0	2	0
253	251	252	1	1
254	251	252	2	1
255	251	252	1	1
256	0	0	1	0
257	0	0	2	0
258	256	257	1	1
259	256	257	2	1
260	256	257	2	1
261	0	0	1	0
262	0	0	2	0
263	261	262	1	1
264	261	262	2	1
265	261	262	1	1
266	0	0	1	0
267	0	0	2	0
268	266	267	1	1
269	266	267	2	1
270	266	267	2	1
271	0	0	1	0
272	0	0	2	0
273	271	272	1	1
274	271	272	2	1
275	271	272	1	1
276	0	0	1	0
277	0	0	2	0
278	276	277	1	1
279	276	277	2	1
280	276	277	2	1
281	0	0	1	0
282	0	0	2	0
283	281	282	1	1
284	281	282	2	1
285	281	282	1	1
286	0	0	1	0
287	0	0	2	0
288	286	287	1	1
289	286	287	2	1
290	286	287	2	1
291	0	0	1	0
292	0	0	2	0
293	291	292	1	1
294	291	292	2	1
295	291	292	1	1
296	0	0	1	0
297	0	0	2	0
298	296	297	1	1
299	296	297	2	1
300	296	297	2	1
301	0	0	1	0
302	0	0	2	0
303	301	302	1	1
304	301	302	2	1
305	301	302	1	1
306	0	0	1	0
307	0	0	2	0
308	306	307	1	1
309	306	307	2	1
310	306	307	2	1
311	0	0	1	0
312	0	0	2	0
313	311	312	1	1
314	311	312	2	1
315	311	312	1	1
316	0	0	1	0
317	0	0	2	0
318	316	317	1	1
319	316	317	2	1
320	316	317	2	1
321	0	0	1	0
322	0	0	2	0
323	321	322	1	1
324	321	322	2	1
325	321	322	1	1
326	0	0	1	0
327	0	0	2	0
328	326	327	1	1
329	326	327	2	1
330	326	327	2	1
331	0	0	1	0
332	0	0	2	0
333	331	332	1	1
334	331	332	2	1
335	331	332	1	1
336	0	0	1	0
337	0	0	2	0
338	336	337	1	1
339	336	337	2	1
340	336	337	2	1
341	0	0	1	0
342	0	0	2	0
343	341	342	1	1
344	341	342	2	1
345	341	342	1	1
346	0	0	1	0
347	0	0	2	0
348	346	347	1	1
349	346	347	2	1
350	346	347	2	1
351	0	0	1	0
352	0	0	2	0
353	351	352	1	1
354	351	352	2	1
355	351	352	1	1
356	0	0	1	0
357	0	0	2	0
358	356	357	1	1
359	356	357	2	1
360	356	357	2	1
361	0	0	1	0
362	0	0	2	0
363	361	362	1	1
364	361	362	2	1
365	361	362	1	1
366	0	0	1	0
367	0	0	2	0
368	366	367	1	1
369	366	367	2	1
370	366	367	2	1
371	0	0	1	0
372	0	0	2	0
373	371	372	1	1
374	371	372	2	1
375	371	372	1	1
376	0	0	1	0
377	0	0	2	0
378	376	377	1	1
379	376	377	2	1
380	376	377	2	1
381	0	0	1	0
382	0	0	2	0
383	381	382	1	1
384	381	382	2	1
385	381	382	1	1
386	0	0	1	0
387	0	0	2	0
388	386	387	1	1
389	386	387	2	1
390	386	387	2	1
391	0	0	1	0
392	0	0	2	0
393	391	392	1	1
394	391	392	2	1
395	391	392	1	1
396	0	0	1	0
397	0	0	2	0
398	396	397	1	1
399	396	397	2	1
400	396	397	2	1
401	0	0	1	0
402	0	0	2	0
403	401	402	1	1
404	401	402	2	1
405	401	402	1	1
406	0	0	1	0
407	0	0	2	0
408	406	407	1	1
409	406	407	2	1
410	406	407	2	1
411	0	0	1	0
412	0	0	2	0
413	411	412	1	1
414	411	412	2	1
415	411	412	1	1
416	0	0	1	0
417	0	0	2	0
418	416	417	1	1
419	416	417	2	1
420	416	417	2	1
421	0	0	1	0
422	0	0	2	0
423	421	422	1	1
424	421	422	2	1
425	421	422	1	1
426	0	0	1	0
427	0	0	2	0
428	426	427	1	1
429	426	427	2	1
430	426	427	2	1
431	0	0	1	0
432	0	0	2	0
433	431	432	1	1
434	431	432	2	1
435	431	432	1	1
436	0	0	1	0
437	0	0	2	0
438	436	437	1	1
439	436	437	2	1
440	436	437	2	1
441	0	0	1	0
442	0	0	2	0
443	441	442	1	1
444	441	442	2	1
445	441	442	1	1
446	0	0	1	0
447	0	0	2	0
448	446	447	1	1
449	446	447	2	1
450	446	447	2	1
451	0	0	1	0
452	0	0	2	0
453	451	452	1	1
454	451	452	2	1
455	451	452	1	1
456	0	0	1	0
457	0	0	2	0
458	456	457	1	1
459	456	457	2	1
460	456	457	2	1
461	0	0	1	0
462	0	0	2	0
463	461	462	1	1
464	461	462	2	1
465	461	462	1	1
466	0	0	1	0
467	0	0	2	0
468	466	467	1	1
469	466	467	2	1
470	466	467	2	1
471	0	0	1	0
472	0	0	2	0
473	471	472	1	1
474	471	472	2	1
475	471	472	1	1
476	0	0	1	0
477	0	0	2	0
478	476	477	1	1
479	476	477	2	1
480	476	477	2	1
481	0	0	1	0
482	0	0	2	0
483	481	482	1	1
484	481	482	2	1
485	481	482	1	1
486	0	0	1	0
487	0	0	2	0
488	486	487	1	1
489	486	487	2	1
490	486	487	2	1
491	0	0	1	0
492	0	0	2	0
493	491	492	1	1
494	491	492	2	1
495	491	492	1	1
496	0	0	1	0
497	0	0	2	0
498	496	497	1	1
499	496	497	2	1
500	496	497	2	1
501	0	0	1	0
502	0	0	2	0
503	501	502	1	1
504	501	502	2	1
505	501	502	1	1
506	0	0	1	0
507	0	0	2	0
508	506	507	1	1
509	506	507	2	1
510	506	507	2	1
511	0	0	1	0
512	0	0	2	0
513	511	512	1	1
514	511	512	2	1
515	511	512	1	1
516	0	0	1	0
517	0	0	2	0
518	516	517	1	1
519	516	517	2	1
520	516	517	2	1
521	0	0	1	0
522	0	0	2	0
523	521	522	1	1
524	521	522	2	1
525	521	522	1	1
526	0	0	1	0
527	0	0	2	0
528	526	527	1	1
529	526	527	2	1
530	526	527	2	1
531	0	0	1	0
532	0	0	2	0
533	531	532	1	1
534	531	532	2	1
535	531	532	1	1
536	0	0	1	0
537	0	0	2	0
538	536	537	1	1
539	536	537	2	1
540	536	537	2	1
541	0	0	1	0
542	0	0	2	0
543	541	542	1	1
544	541	542	2	1
545	541	542	1	1
546	0	0	1	0
547	0	0	2	0
548	546	547	1	1
549	546	547	2	1
550	546	547	2	1
551	0	0	1	0
552	0	0	2	0
553	551	552	1	1
554	551	552	2	1
555	551	552	1	1
556	0	0	1	0
557	0	0	2	0
558	556	557	1	1
559	556	557	2	1
560	556	557	2	1
561	0	0	1	0
562	0	0	2	0
563	561	562	1	1
564	561	562	2	1
565	561	562	1	1
566	0	0	1	0
567	0	0	2	0
568	566	567	1	1
569	566	567	2	1
570	566	567	2	1
571	0	0	1	0
572	0	0	2	0
573	571	572	1	1
574	571	572	2	1
575	571	572	1	1
576	0	0	1	0
577	0	0	2	0
578	576	577	1	1
579	576	577	2	1
580	576	577	2	1
581	0	0	1	0
582	0	0	2	0
583	581	582	1	1
584	581	582	2	1
585	581	582	1	1
586	0	0	1	0
587	0	0	2	0
588	586	587	1	1
589	586	587	2	1
590	586	587	2	1
591	0	0	1	0
592	0	0	2	0
593	591	592	1	1
594	591	592	2	1
595	591	592	1	1
596	0	0	1	0
597	0	0	2	0
598	596	597	1	1
599	596	597	2	1
600	596	597	2	1
601	0	0	1	0
602	0	0	2	0
603	601	602	1	1
604	601	602	2	1
605	601	602	1	1
606	0	0	1	0
607	0	0	2	0
608	606	607	1	1
609	606	607	2	1
610	606	607	2	1
611	0	0	1	0
612	0	0	2	0
613	611	612	1	1
614	611	612	2	1
615	611	612	1	1
616	0	0	1	0
617	0	0	2	0
618	616	617	1	1
619	616	617	2	1
620	616	617	2	1
621	0	0	1	0
622	0	0	2	0
623	621	622	1	1
624	621	622	2	1
625	621	622	1	1
626	0	0	1	0
627	0	0	2	0
628	626	627	1	1
629	626	627	2	1
630	626	627	2	1
631	0	0	1	0
632	0	0	2	0
633	631	632	1	1
634	631	632	2	1
635	631	632	1	1
636	0	0	1	0
637	0	0	2	0
638	636	637	1	1
639	636	637	2	1
640	636	637	2	1
641	0	0	1	0
642	0	0	2	0
643	641	642	1	1
644	641	642	2	1
645	641	642	1	1
646	0	0	1	0
647	0	0	2	0
648	646	647	1	1
649	646	647	2	1
650	646	647	2	1
651	0	0	1	0
652	0	0	2	0
653	651	652	1	1
654	651	652	2	1
655	651	652	1	1
656	0	0	1	0
657	0	0	2	0
658	656	657	1	1
659	656	657	2	1
660	656	657	2	1
661	0	0	1	0
662	0	0	2	0
663	661	662	1	1
664	661	662	2	1
665	661	662	1	1
666	0	0	1	0
667	0	0	2	0
668	666	667	1	1
669	666	667	2	1
670	666	667	2	1
671	0	0	1	0
672	0	0	2	0
673	671	672	1	1
674	671	672	2	1
675	671	672	1	1
676	0	0	1	0
677	0	0	2	0
678	676	677	1	1
679	676	677	2	1
680	676	677	2	1
681	0	0	1	0
682	0	0	2	0
683	681	682	1	1
684	681	682	2	1
685	681	682	1	1
686	0	0	1	0
687	0	0	2	0
688	686	687	1	1
689	686	687	2	1
690	686	687	2	1
691	0	0	1	0
692	0	0	2	0
693	691	692	1	1
694	691	692	2	1
695	691	692	1	1
696	0	0	1	0
697	0	0	2	0
698	696	697	1	1
699	696	697	2	1
700	696	697	2	1
701	0	0	1	0
702	0	0	2	0
703	701	702	1	1
704	701	702	2	1
705	701	702	1	1
706	0	0	1	0
707	0	0	2	0
708	706	707	1	1
709	706	707	2	1
710	706	707	2	1
711	0	0	1	0
712	0	0	2	0
713	711	712	1	1
714	711	712	2	1
715	711	712	1	1
716	0	0	1	0
717	0	0	2	0
718	716	717	1	1
719	716	717	2	1
720	716	717	2	1
721	0	0	1	0
722	0	0	2	0
723	721	722	1	1
724	721	722	2	1
725	721	722	1	1
726	0	0	1	0
727	0	0	2	0
728	726	727	1	1
729	726	727	2	1
730	726	727	2	1
731	0	0	1	0
732	0	0	2	0
733	731	732	1	1
734	731	732	2	1
735	731	732	1	1
736	0	0	1	0
737	0	0	2	0
738	736	737	1	1
739	736	737	2	1
740	736	737	2	1
741	0	0	1	0
742	0	0	2	0
743	741	742	1	1
744	741	742	2	1
745	741	742	1	1
746	0	0	1	0
747	0	0	2	0
748	746	747	1	1
749	746	747	2	1
750	746	747	2	1
751	0	0	1	0
752	0	0	2	0
753	751	752	1	1
754	751	752	2	1
755	751	752	1	1
756	0	0	1	0
757	0	0	2	0
758	756	757	1	1
759	756	757	2	1
760	756	757	2	1
761	0	0	1	0
762	0	0	2	0
763	761	762	1	1
764	761	762	2	1
765	761	762	1	1
766	0	0	1	0
767	0	0	2	0
768	766	767	1	1
769	766	767	2	1
770	766	767	2	1
771	0	0	1	0
772	0	0	2	0
773	771	772	1	1
774	771	772	2	1
775	771	772	1	1
776	0	0	1	0
777	0	0	2	0
778	776	777	1	1
779	776	777	2	1
780	776	777	2	1
781	0	0	1	0
782	0	0	2	0
783	781	782	1	1
784	781	782	2	1
785	781	782	1	1
786	0	0	1	0
787	0	0	2	0
788	786	787	1	1
789	786	787	2	1
790	786	787	2	1
791	0	0	1	0
792	0	0	2	0
793	791	792	1	1
794	791	792	2	1
795	791	792	1	1
796	0	0	1	0
797	0	0	2	0
798	796	797	1	1
799	796	797	2	1
800	796	797	2	1
801	0	0	1	0
802	0	0	2	0
803	801	802	1	1
804	801	802	2	1
805	801	802	1	1
806	0	0	1	0
807	0	0	2	0
808	806	807	1	1
809	806	807	2	1
810	806	807	2	1
811	0	0	1	0
812	0	0	2	0
813	811	812	1	1
814	811	812	2	1
815	811	812	1	1
816	0	0	1	0
817	0	0	2	0
818	816	817	1	1
819	816	817	2	1
820	816	817	2	1
821	0	0	1	0
822	0	0	2	0
823	821	822	1	1
824	821	822	2	1
825	821	822	1	1
826	0	0	1	0
827	0	0	2	0
828	826	827	1	1
829	826	827	2	1
830	826	827	2	1
831	0	0	1	0
832	0	0	2	0
833	831	832	1	1
834	831	832	2	1
835	831	832	1	1
836	0	0	1	0
837	0	0	2	0
838	836	837	1	1
839	836	837	2	1
840	836	837	2	1
841	0	0	1	0
842	0	0	2	0
843	841	842	1	1
844	841	842	2	1
845	841	842	1	1
846	0	0	1	0
847	0	0	2	0
848	846	847	1	1
849	846	847	2	1
850	846	847	2	1
851	0	0	1	0
852	0	0	2	0
853	851	852	1	1
854	851	852	2	1
855	851	852	1	1
856	0	0	1	0
857	0	0	2	0
858	856	857	1	1
859	856	857	2	1
860	856	857	2	1
861	0	0	1	0
862	0	0	2	0
863	861	862	1	1
864	861	862	2	1
865	861	862	1	1
866	0	0	1	0
867	0	0	2	0
868	866	867	1	1
869	866	867	2	1
870	866	867	2	1
871	0	0	1	0
872	0	0	2	0
873	871	872	1	1
874	871	872	2	1
875	871	872	1	1
876	0	0	1	0
877	0	0	2	0
878	876	877	1	1
879	876	877	2	1
880	876	877	2	1
881	0	0	1	0
882	0	0	2	0
883	881	882	1	1
884	881	882	2	1
885	881	882	1	1
886	0	0	1	0
887	0	0	2	0
888	886	887	1	1
889	886	887	2	1
890	886	887	2	1
891	0	0	1	0
892	0	0	2	0
893	891	892	1	1
894	891	892	2	1
895	891	892	1	1
896	0	0	1	0
897	0	0	2	0
898	896	897	1	1
899	896	897	2	1
900	896	897	2	1
901	0	0	1	0
902	0	0	2	0
903	901	902	1	1
904	901	902	2	1
905	901	902	1	1
906	0	0	1	0
907	0	0	2	0
908	906	907	1	1
909	906	907	2	1
910	906	907	2	1
911	0	0	1	0
912	0	0	2	0
913	911	912	1	1
914	911	912	2	1
915	911	912	1	1
916	0	0	1	0
917	0	0	2	0
918	917	918	1	1
919	917	918	2	1
920	917	918	2	1
921	0	0	1	0
922	0	0	2	0
923	921	922	1	1
924	921	922	2	1
925	921	922	1	1
926	0	0	1	0
927	0	0	2	0
928	926	927	1	1
929	926	927	2	1
930	926	927	2	1
931	0	0	1	0
932	0	0	2	0
933	931	932	1	1
934	931	932	2	1
935	931	932	1	1
936	0	0	1	0
937	0	0	2	0
938	936	937	1	1
939	936	937	2	1
940	936	937	2	1
941	0	0	1	0
942	0	0	2	0
943	941	942	1	1
944	941	942	2	1
945	941	942	1	1
946	0	0	1	0
947	0	0	2	0
948	946	947	1	1
949	946	947	2	1
950	946	947	2	1
951	0	0	1	0
952	0	0	2	0
953	951	952	1	1
954	951	952	2	1
955	951	952	1	1
956	0	0	1	0
957	0	0	2	0
958	956	957	1	1
959	956	957	2	1
960	956	957	2	1
961	0	0	1	0
962	0	0	2	0
963	961	962	1	1
964	961	962	2	1
965	961	962	1	1
966	0	0	1	0
967	0	0	2	0
968	966	967	1	1
969	966	967	2	1
970	966	967	2	1
971	0	0	1	0
972	0	0	2	0
973	971	972	1	1
974	971	972	2	1
975	971	972	1	1
976	0	0	1	0
977	0	0	2	0
978	976	977	1	1
979	976	977	2	1
980	976	977	2	1
981	0	0	1	0
982	0	0	2	0
983	981	982	1	1
984	981	982	2	1
985	981	982	1	1
986	0	0	1	0
987	0	0	2	0
988	986	987	1	1
989	986	987	2	1
990	986	987	2	1
991	0	0	1	0
992	0	0	2	0
993	991	992	1	1
994	991	992	2	1
995	991	992	1	1
996	0	0	1	0
997	0	0	2	0
998	996	997	1	1
999	996	997	2	1
1000	996	997	2	1
1001	0	0	1	0
1002	0	0	2	0
1003	1001	1002	1	1
1004	1001	1002	2	1
1005	1001	1002	1	1
1006	0	0	1	0
1007	0	0	2	0
1008	1006	1007	1	1
1009	1006	1007	2	1
1010	1006	1007	2	1
1011	0	0	1	0
1012	0	0	2	0
1013	1011	1012	1	1
1014	1011	1012	2	1
1015	1011	1012	1	1
1016	0	0	1	0
1017	0	0	2	0
1018	1016	1017	1	1
1019	1016	1017	2	1
1020	1016	1017	2	1
1021	0	0	1	0
1022	0	0	2	0
1023	1021	1022	1	1
1024	1021	1022	2	1
1025	1021	1022	1	1
1026	0	0	1	0
1027	0	0	2	0
1028	1026	1027	1	1
1029	1026	1027	2	1
1030	1026	1027	2	1
1031	0	0	1	0
1032	0	0	2	0
1033	1031	1032	1	1
1034	1031	1032	2	1
1035	1031	1032	1	1
1036	0	0	1	0
1037	0	0	2	0
1038	1036	1037	1	1
1039	1036	1037	2	1
1040	1036	1037	2	1
1041	0	0	1	0
1042	0	0	2	0
1043	1041	1042	1	1
1044	1041	1042	2	1
1045	1041	1042	1	1
1046	0	0	1	0
1047	0	0	2	0
1048	1046	1047	1	1
1049	1046	1047	2	1
1050	1046	1047	2	1
1051	0	0	1	0
1052	0	0	2	0
1053	1051	1052	1	1
1054	1051	1052	2	1
1055	1051	1052	1	1
1056	0	0	1	0
1057	0	0	2	0
1058	1056	1057	1	1
1059	1056	1057	2	1
1060	1056	1057	2	1
1061	0	0	1	0
1062	0	0	2	0
1063	1061	1062	1	1
1064	1061	1062	2	1
1065	1061	1062	1	1
1066	0	0	1	0
1067	0	0	2	0
1068	1066	1067	1	1
1069	1066	1067	2	1
1070	1066	1067	2	1
1071	0	0	1	0
1072	0	0	2	0
1073	1071	1072	1	1
1074	1071	1072	2	1
1075	1071	1072	1	1
1076	0	0	1	0
1077	0	0	2	0
1078	1076	1077	1	1
1079	1076	1077	2	1
1080	1076	1077	2	1
1081	0	0	1	0
1082	0	0	2	0
1083	1081	1082	1	1
1084	1081	1082	2	1
1085	1081	1082	1	1
1086	0	0	1	0
1087	0	0	2	0
1088	1086	1087	1	1
1089	1086	1087	2	1
1090	1086	1087	2	1
1091	0	0	1	0
1092	0	0	2	0
1093	1091	1092	1	1
1094	1091	1092	2	1
1095	1091	1092	1	1
1096	0	0	1	0
1097	0	0	2	0
1098	1096	1097	1	1
1099	1096	1097	2	1
1100	1096	1097	2	1
1101	0	0	1	0
1102	0	0	2	0
1103	1101	1102	1	1
1104	1101	1102	2	1
1105	1101	1102	1	1
1106	0	0	1	0
1107	0	0	2	0
1108	1106	1107	1	1
1109	1106	1107	2	1
1110	1106	1107	2	1
1111	0	0	1	0
1112	0	0	2	0
1113	1111	1112	1	1
1114	1111	1112	2	1
1115	1111	1112	1	1
1116	0	0	1	0
1117	0	0	2	0
1118	1116	1117	1	1
1119	1116	1117	2	1
1120	1116	1117	2	1
1121	0	0	1	0
1122	0	0	2	0
1123	1121	1122	1	1
1124	1121	1122	2	1
1125	1121	1122	1	1
1126	0	0	1	0
1127	0	0	2	0
1128	1126	1127	1	1
1129	1126	1127	2	1
1130	1126	1127	2	1
1131	0	0	1	0
1132	0	0	2	0
1133	1131	1132	1	1
1134	1131	1132	2	1
1135	1131	1132	1	1
1136	0	0	1	0
1137	0	0	2	0
1138	1136	1137	1	1
1139	1136	1137	2	1
1140	1136	1137	2	1
1141	0	0	1	0
1142	0	0	2	0
1143	1141	1142	1	1
1144	1141	1142	2	1
1145	1141	1142	1	1
1146	0	0	1	0
1147	0	0	2	0
1148	1146	1147	1	1
1149	1146	1147	2	1
1150	1146	1147	2	1
1151	0	0	1	0
1152	0	0	2	0
1153	1151	1152	1	1
1154	1151	1152	2	1
1155	1151	1152	1	1
1156	0	0	1	0
1157	0	0	2	0
1158	1156	1157	1	1
1159	1156	1157	2	1
1160	1156	1157	2	1
1161	0	0	1	0
1162	0	0	2	0
1163	1161	1162	1	1
1164	1161	1162	2	1
1165	1161	1162	1	1
1166	0	0	1	0
1167	0	0	2	0
1168	1166	1168	1	1
1169	1166	1168	2	1
1170	1166	1168	2	1
1171	0	0	1	0
1172	0	0	2	0
1173	1171	1172	1	1
1174	1171	1172	2	1
1175	1171	1172	1	1
1176	0	0	1	0
1177	0	0	2	0
1178	1176	1177	1	1
1179	1176	1177	2	1
1180	1176	1177	2	1
1181	0	0	1	0
1182	0	0	2	0
1183	1181	1182	1	1
1184	1181	1182	2	1
1185	1181	1182	1	1
1186	0	0	1	0
1187	0	0	2	0
1188	1186	1187	1	1
1189	1186	1187	2	1
1190	1186	1187	2	1
1191	0	0	1	0
1192	0	0	2	0
1193	1191	1192	1	1
1194	1191	1192	2	1
1195	1191	1192	1	1
1196	0	0	1	0
1197	0	0	2	0
1198	1196	1197	1	1
1199	1196	1197	2	1
1200	1196	1197	2	1
1201	0	0	1	0
1202	0	0	2	0
1203	1201	1202	1	1
1204	1201	1202	2	1
1205	1201	1202	1	1
1206	0	0	1	0
1207	0	0	2	0
1208	1206	1207	1	1
1209	1206	1207	2	1
1210	1206	1207	2	1
1211	0	0	1	0
1212	0	0	2	0
1213	1211	1212	1	1
1214	1211	1212	2	1
1215	1211	1212	1	1
1216	0	0	1	0
1217	0	0	2	0
1218	1216	1217	1	1
1219	1216	1217	2	1
1220	1216	1217	2	1
1221	0	0	1	0
1222	0	0	2	0
1223	1221	1222	1	1
1224	1221	1222	2	1
1225	1221	1222	1	1
1226	0	0	1	0
1227	0	0	2	0
1228	1226	1227	1	1
1229	1226	1227	2	1
1230	1226	1227	2	1
1231	0	0	1	0
1232	0	0	2	0
1233	1231	1232	1	1
1234	1231	1232	2	1
1235	1231	1232	1	1
1236	0	0	1	0
1237	0	0	2	0
1238	1236	1238	1	1
1239	1236	1238	2	1
1240	1236	1238	2	1
1241	0	0	1	0
1242	0	0	2	0
1243	1241	1242	1	1
1244	1241	1242	2	1
1245	1241	1242	1	1
1246	0	0	1	0
1247	0	0	2	0
1248	1246	1247	1	1
1249	1246	1247	2	1
1250	1246	1247	2	1
1251	0	0	1	0
1252	0	0	2	0
1253	1251	1252	1	1
1254	1251	1252	2	1
1255	1251	1252	1	1
1256	0	0	1	0
1257	0	0	2	0
1258	1256	1257	1	1
1259	1256	1257	2	1
1260	1256	1257	2	1
1261	0	0	1	0
1262	0	0	2	0
1263	1261	1262	1	1
1264	1261	1262	2	1
1265	1261	1262	1	1
1266	0	0	1	0
1267	0	0	2	0
1268	1266	1267	1	1
1269	1266	1267	2	1
1270	1266	1267	2	1
1271	0	0	1	0
1272	0	0	2	0
1273	1271	1272	1	1
1274	1271	1272	2	1
1275	1271	1272	1	1
1276	0	0	1	0
1277	0	0	2	0
1278	1276	1277	1	1
1279	1276	1277	2	1
1280	1276	1277	2	1
1281	0	0	1	0
1282	0	0	2	0
1283	1281	1282	1	1
1284	1281	1282	2	1
1285	1281	1282	1	1
1286	0	0	1	0
1287	0	0	2	0
1288	1286	1287	1	1
1289	1286	1287	2	1
1290	1286	1287	2	1
1291	0	0	1	0
1292	0	0	2	0
1293	1291	1292	1	1
1294	1291	1292	2	1
1295	1291	1292	1	1
1296	0	0	1	0
1297	0	0	2	0
1298	1296	1297	1	1
1299	1296	1297	2	1
1300	1296	1297	2	1
1301	0	0	1	0
1302	0	0	2	0
1303	1301	1302	1	1
1304	1301	1302	2	1
1305	1301	1302	1	1
1306	0	0	1	0
1307	0	0	2	0
1308	1306	1307	1	1
1309	1306	1307	2	1
1310	1306	1307	2	1
1311	0	0	1	0
1312	0	0	2	0
1313	1311	1312	1	1
1314	1311	1312	2	1
1315	1311	1312	1	1
1316	0	0	1	0
1317	0	0	2	0
1318	1316	1317	1	1
1319	1316	1317	2	1
1320	1316	1317	2	1
1321	0	0	1	0
1322	0	0	2	0
1323	1321	1322	1	1
1324	1321	1322	2	1
1325	1321	1322	1	1
1326	0	0	1	0
1327	0	0	2	0
1328	1326	1327	1	1
1329	1326	1327	2	1
1330	1326	1327	2	1
1331	0	0	1	0
1332	0	0	2	0
1333	1331	1332	1	1
1334	1331	1332	2	1
1335	1331	1332	1	1
1336	0	0	1	0
1337	0	0	2	0
1338	1336	1337	1	1
1339	1336	1337	2	1
1340	1336	1337	2	1
1341	0	0	1	0
1342	0	0	2	0
1343	1341	1342	1	1
1344	1341	1342	2	1
1345	1341	1342	1	1
1346	0	0	1	0
1347	0	0	2	0
1348	1346	1347	1	1
1349	1346	1347	2	1
1350	1346	1347	2	1
1351	0	0	1	0
1352	0	0	2	0
1353	1351	1352	1	1
1354	1351	1352	2	1
1355	1351	1352	1	1
1356	0	0	1	0
1357	0	0	2	0
1358	1356	1357	1	1
1359	1356	1357	2	1
1360	1356	1357	2	1
1361	0	0	1	0
1362	0	0	2	0
1363	1361	1362	1	1
1364	1361	1362	2	1
1365	1361	1362	1	1
1366	0	0	1	0
1367	0	0	2	0
1368	1366	1367	1	1
1369	1366	1367	2	1
1370	1366	1367	2	1
1371	0	0	1	0
1372	0	0	2	0
1373	1371	1372	1	1
1374	1371	1372	2	1
1375	1371	1372	1	1
1376	0	0	1	0
1377	0	0	2	0
1378	1376	1377	1	1
1379	1376	1377	2	1
1380	1376	1377	2	1
1381	0	0	1	0
1382	0	0	2	0
1383	1381	1382	1	1
1384	1381	1382	2	1
1385	1381	1382	1	1
1386	0	0	1	0
1387	0	0	2	0
1388	1386	1387	1	1
1389	1386	1387	2	1
1390	1386	1387	2	1
1391	0	0	1	0
1392	0	0	2	0
1393	1391	1392	1	1
1394	1391	1392	2	1
1395	1391	1392	1	1
1396	0	0	1	0
1397	0	0	2	0
1398	1396	1397	1	1
1399	1396	1397	2	1
1400	1396	1397	2	1
1401	0	0	1	0
1402	0	0	2	0
1403	1401	1402	1	1
1404	1401	1402	2	1
1405	1401	1402	1	1
1406	0	0	1	0
1407	0	0	2	0
1408	1406	1408	1	1
1409	1406	1408	2	1
1410	1406	1408	2	1
1411	0	0	1	0
1412	0	0	2	0
1413	1411	1412	1	1
1414	1411	1412	2	1
1415	1411	1412	1	1
1416	0	0	1	0
1417	0	0	2	0
1418	1416	1417	1	1
1419	1416	1417	2	1
1420	1416	1417	2	1
1421	0	0	1	0
1422	0	0	2	0
1423	1421	1422	1	1
1424	1421	1422	2	1
1425	1421	1422	1	1
1426	0	0	1	0
1427	0	0	2	0
1428	1426	1427	1	1
1429	1426	1427	2	1
1430	1426	1427	2	1
1431	0	0	1	0
1432	0	0	2	0
1433	1431	1432	1	1
1434	1431	1432	2	1
1435	1431	1432	1	1
1436	0	0	1	0
1437	0	0	2	0
1438	1436	1437	1	1
1439	1436	1437	2	1
1440	1436	1437	2	1
1441	0	0	1	0
1442	0	0	2	0
1443	1441	1442	1	1
1444	1441	1442	2	1
1445	1441	1442	1	1
1446	0	0	1	0
1447	0	0	2	0
1448	1446	1447	1	1
1449	1446	1447	2	1
1450	1446	1447	2	1
1451	0	0	1	0
1452	0	0	2	0
1453	1451	1452	1	1
1454	1451	1452	2	1
1455	1451	1452	1	1
1456	0	0	1	0
1457	0	0	2	0
1458	1456	1457	1	1
1459	1456	1457	2	1
1460	1456	1457	2	1
1461	0	0	1	0
1462	0	0	2	0
1463	1461	1462	1	1
1464	1461	1462	2	1
1465	1461	1462	1	1
1466	0	0	1	0
1467	0	0	2	0
1468	1466	1467	1	1
1469	1466	1467	2	1
1470	1466	1467	2	1
1471	0	0	1	0
1472	0	0	2	0
1473	1471	1472	1	1
1474	1471	1472	2	1
1475	1471	1472	1	1
1476	0	0	1	0
1477	0	0	2	0
1478	1476	1477	1	1
1479	1476	1477	2	1
1480	1476	1477	2	1
1481	0	0	1	0
1482	0	0	2	0
1483	1481	1482	1	1
1484	1481	1482	2	1
1485	1481	1482	1	1
1486	0	0	1	0
1487	0	0	2	0
1488	1486	1487	1	1
1489	1486	1487	2	1
1490	1486	1487	2	1
1491	0	0	1	0
1492	0	0	2	0
1493	1491	1492	1	1
1494	1491	1492	2	1
1495	1491	1492	1	1
1496	0	0	1	0
1497	0	0	2	0
1498	1496	1497	1	1
1499	1496	1497	2	1
1500	1496	1497	2	1
1501	0	0	1	0
1502	0	0	2	0
1503	1501	1502	1	1
1504	1501	1502	2	1
1505	1501	1502	1	1
1506	0	0	1	0
1507	0	0	2	0
1508	1506	1507	1	1
1509	1506	1507	2	1
1510	1506	1507	2	1
1511	0	0	1	0
1512	0	0	2	0
1513	1511	1512	1	1
1514	1511	1512	2	1
1515	1511	1512	1	1
1516	0	0	1	0
1517	0	0	2	0
1518	1516	1517	1	1
1519	1516	1517	2	1
1520	1516	1517	2	1
1521	0	0	1	0
1522	0	0	2	0
1523	1521	1522	1	1
1524	1521	1522	2	1
1525	1521	1522	1	1
1526	0	0	1	0
1527	0	0	2	0
1528	1526	1527	1	1
1529	1526	1527	2	1
1530	1526	1527	2	1
1531	0	0	1	0
1532	0	0	2	0
1533	1531	1532	1	1
1534	1531	1532	2	1
1535	1531	1532	1	1
1536	0	0	1	0
1537	0	0	2	0
1538	1536	1537	1	1
1539	1536	1537	2	1
1540	1536	1537	2	1
1541	0	0	1	0
1542	0	0	2	0
1543	1541	1542	1	1
1544	1541	1542	2	1
1545	1541	1542	1	1
1546	0	0	1	0
1547	0	0	2	0
1548	1546	1547	1	1
1549	1546	1547	2	1
1550	1546	1547	2	1
1551	0	0	1	0
1552	0	0	2	0
1553	1551	1552	1	1
1554	1551	1552	2	1
1555	1551	1552	1	1
1556	0	0	1	0
1557	0	0	2	0
1558	1556	1557	1	1
1559	1556	1557	2	1
1560	1556	1557	2	1
1561	0	0	1	0
1562	0	0	2	0
1563	1561	1562	1	1
1564	1561	1562	2	1
1565	1561	1562	1	1
1566	0	0	1	0
1567	0	0	2	0
1568	1566	1567	1	1
1569	1566	1567	2	1
1570	1566	1567	2	1
1571	0	0	1	0
1572	0	0	2	0
1573	1571	1572	1	1
1574	1571	1572	2	1
1575	1571	1572	1	1
1576	0	0	1	0
1577	0	0	2	0
1578	1576	1577	1	1
1579	1576	1577	2	1
1580	1576	1577	2	1
1581	0	0	1	0
1582	0	0	2	0
1583	1581	1582	1	1
1584	1581	1582	2	1
1585	1581	1582	1	1
1586	0	0	1	0
1587	0	0	2	0
1588	1586	1587	1	1
1589	1586	1587	2	1
1590	1586	1587	2	1
1591	0	0	1	0
1592	0	0	2	0
1593	1591	1592	1	1
1594	1591	1592	2	1
1595	1591	1592	1	1
1596	0	0	1	0
1597	0	0	2	0
1598	1596	1597	1	1
1599	1596	1597	2	1
1600	1596	1597	2	1
1601	0	0	1	0
1602	0	0	2	0
1603	1601	1602	1	1
1604	1601	1602	2	1
1605	1601	1602	1	1
1606	0	0	1	0
1607	0	0	2	0
1608	1606	1607	1	1
1609	1606	1607	2	1
1610	1606	1607	2	1
1611	0	0	1	0
1612	0	0	2	0
1613	1611	1612	1	1
1614	1611	1612	2	1
1615	1611	1612	1	1
1616	0	0	1	0
1617	0	0	2	0
1618	1616	1617	1	1
1619	1616	1617	2	1
1620	1616	1617	2	1
1621	0	0	1	0
1622	0	0	2	0
1623	1621	1622	1	1
1624	1621	1622	2	1
1625	1621	1622	1	1
1626	0	0	1	0
1627	0	0	2	0
1628	1626	1627	1	1
1629	1626	1627	2	1
1630	1626	1627	2	1
1631	0	0	1	0
1632	0	0	2	0
1633	1631	1632	1	1
1634	1631	1632	2	1
1635	1631	1632	1	1
1636	0	0	1	0
1637	0	0	2	0
1638	1636	1637	1	1
1639	1636	1637	2	1
1640	1636	1637	2	1
1641	0	0	1	0
1642	0	0	2	0
1643	1641	1642	1	1
1644	1641	1642	2	1
1645	1641	1642	1	1
1646	0	0	1	0
1647	0	0	2	0
1648	1646	1647	1	1
1649	1646	1647	2	1
1650	1646	1647	2	1
1651	0	0	1	0
1652	0	0	2	0
1653	1651	1652	1	1
1654	1651	1652	2	1
1655	1651	1652	1	1
1656	0	0	1	0
1657	0	0	2	0
1658	1656	1657	1	1
1659	1656	1657	2	1
1660	1656	1657	2	1
1661	0	0	1	0
1662	0	0	2	0
1663	1661	1662	1	1
1664	1661	1662	2	1
1665	1661	1662	1	1
1666	0	0	1	0
1667	0	0	2	0
1668	1666	1667	1	1
1669	1666	1667	2	1
1670	1666	1667	2	1
1671	0	0	1	0
1672	0	0	2	0
1673	1671	1672	1	1
1674	1671	1672	2	1
1675	1671	1672	1	1
1676	0	0	1	0
1677	0	0	2	0
1678	1676	1677	1	1
1679	1676	1677	2	1
1680	1676	1677	2	1
1681	0	0	1	0
1682	0	0	2	0
1683	1681	1682	1	1
1684	1681	1682	2	1
1685	1681	1682	1	1

## Sheet: Pigpop
input	pedigree	size	1120
input	pedigree	record	names	3	integers	2
input	pedigree	record	father	mother
input	pedigree	record	gender	present
input	pedigree	record	observed	present
*********************************
1	0	0	1	0
2	0	0	1	0
3	0	0	1	0
4	0	0	1	0
5	0	0	1	0
6	0	0	1	0
7	0	0	1	0
8	0	0	1	0
9	0	0	1	0
10	0	0	1	0
11	0	0	2	0
12	0	0	2	0
13	0	0	2	0
14	0	0	2	0
15	0	0	2	0
16	0	0	2	0
17	0	0	2	0
18	0	0	2	0
19	0	0	2	0
20	0	0	2	0
21	0	0	2	0
22	0	0	2	0
23	0	0	2	0
24	0	0	2	0
25	0	0	2	0
26	0	0	2	0
27	0	0	2	0
28	0	0	2	0
29	0	0	2	0
30	0	0	2	0
31	0	0	2	0
32	0	0	2	0
33	0	0	2	0
34	0	0	2	0
35	0	0	2	0
36	0	0	2	0
37	0	0	2	0
38	0	0	2	0
39	0	0	2	0
40	0	0	2	0
41	0	0	2	0
42	0	0	2	0
43	0	0	2	0
44	0	0	2	0
45	0	0	2	0
46	0	0	2	0
47	0	0	2	0
48	0	0	2	0
49	0	0	2	0
50	0	0	2	0
51	0	0	2	0
52	0	0	2	0
53	0	0	2	0
54	0	0	2	0
55	0	0	2	0
56	0	0	2	0
57	0	0	2	0
58	0	0	2	0
59	0	0	2	0
60	0	0	2	0
61	0	0	2	0
62	0	0	2	0
63	0	0	2	0
64	0	0	2	0
65	0	0	2	0
66	0	0	2	0
67	0	0	2	0
68	0	0	2	0
69	0	0	2	0
70	0	0	2	0
71	0	0	2	0
72	0	0	2	0
73	0	0	2	0
74	0	0	2	0
75	0	0	2	0
76	0	0	2	0
77	0	0	2	0
78	0	0	2	0
79	0	0	2	0
80	0	0	2	0
81	0	0	2	0
82	0	0	2	0
83	0	0	2	0
84	0	0	2	0
85	0	0	2	0
86	0	0	2	0
87	0	0	2	0
88	0	0	2	0
89	0	0	2	0
90	0	0	2	0
91	0	0	2	0
92	0	0	2	0
93	0	0	2	0
94	0	0	2	0
95	0	0	2	0
96	0	0	2	0
97	0	0	2	0
98	0	0	2	0
99	0	0	2	0
100	0	0	2	0
101	0	0	2	0
102	0	0	2	0
103	0	0	2	0
104	0	0	2	0
105	0	0	2	0
106	0	0	2	0
107	0	0	2	0
108	0	0	2	0
109	0	0	2	0
110	0	0	2	0
111	1	11	1	1
112	1	11	2	1
113	1	11	1	1
114	1	11	2	1
115	1	11	1	1
116	1	11	2	1
117	1	11	1	1
118	1	11	2	1
119	1	11	2	1
120	1	11	2	1
121	1	12	1	1
122	1	12	2	1
123	1	12	1	1
124	1	12	2	1
125	1	12	1	1
126	1	12	2	1
127	1	12	1	1
128	1	12	2	1
129	1	12	2	1
130	1	12	2	1
131	1	13	1	1
132	1	13	2	1
133	1	13	1	1
134	1	13	2	1
135	1	13	1	1
136	1	13	2	1
137	1	13	1	1
138	1	13	2	1
139	1	13	2	1
140	1	13	2	1
141	1	14	1	1
142	1	14	2	1
143	1	14	1	1
144	1	14	2	1
145	1	14	1	1
146	1	14	2	1
147	1	14	1	1
148	1	14	2	1
149	1	14	2	1
150	1	14	2	1
151	1	15	1	1
152	1	15	2	1
153	1	15	1	1
154	1	15	2	1
155	1	15	1	1
156	1	15	2	1
157	1	15	1	1
158	1	15	2	1
159	1	15	2	1
160	1	15	2	1
161	1	16	1	1
162	1	16	2	1
163	1	16	1	1
164	1	16	2	1
165	1	16	1	1
166	1	16	2	1
167	1	16	1	1
168	1	16	2	1
169	1	16	2	1
170	1	16	2	1
171	1	17	1	1
172	1	17	2	1
173	1	17	1	1
174	1	17	2	1
175	1	17	1	1
176	1	17	2	1
177	1	17	1	1
178	1	17	2	1
179	1	17	2	1
180	1	17	2	1
181	1	18	1	1
182	1	18	2	1
183	1	18	1	1
184	1	18	2	1
185	1	18	1	1
186	1	18	2	1
187	1	18	1	1
188	1	18	2	1
189	1	18	2	1
190	1	18	2	1
191	1	19	1	1
192	1	19	2	1
193	1	19	1	1
194	1	19	2	1
195	1	19	1	1
196	1	19	2	1
197	1	19	1	1
198	1	19	2	1
199	1	19	2	1
200	1	19	2	1
201	1	20	1	1
202	1	20	2	1
203	1	20	1	1
204	1	20	2	1
205	1	20	1	1
206	1	20	2	1
207	1	20	1	1
208	1	20	2	1
209	1	20	1	1
210	1	20	2	1
211	1	20	2	1
212	2	21	1	1
213	2	21	2	1
214	2	21	1	1
215	2	21	2	1
216	2	21	1	1
217	2	21	2	1
218	2	21	1	1
219	2	21	2	1
220	2	21	2	1
221	2	21	2	1
222	2	22	1	1
223	2	22	2	1
224	2	22	1	1
225	2	22	2	1
226	2	22	1	1
227	2	22	2	1
228	2	22	1	1
229	2	22	2	1
230	2	22	2	1
231	2	22	2	1
232	2	23	1	1
233	2	23	2	1
234	2	23	1	1
235	2	23	2	1
236	2	23	1	1
237	2	23	2	1
238	2	23	1	1
239	2	23	2	1
240	2	23	2	1
241	2	23	2	1
242	2	24	1	1
243	2	24	2	1
244	2	24	1	1
245	2	24	2	1
246	2	24	1	1
247	2	24	2	1
248	2	24	1	1
249	2	24	2	1
250	2	24	2	1
251	2	24	2	1
252	2	25	1	1
253	2	25	2	1
254	2	25	1	1
255	2	25	2	1
256	2	25	1	1
257	2	25	2	1
258	2	25	1	1
259	2	25	2	1
260	2	25	2	1
261	2	25	2	1
262	2	26	1	1
263	2	26	2	1
264	2	26	1	1
265	2	26	2	1
266	2	26	1	1
267	2	26	2	1
268	2	26	1	1
269	2	26	2	1
270	2	26	2	1
271	2	26	2	1
272	2	27	1	1
273	2	27	2	1
274	2	27	1	1
275	2	27	2	1
276	2	27	1	1
277	2	27	2	1
278	2	27	1	1
279	2	27	2	1
280	2	27	2	1
281	2	27	2	1
282	2	28	1	1
283	2	28	2	1
284	2	28	1	1
285	2	28	2	1
286	2	28	1	1
287	2	28	2	1
288	2	28	1	1
289	2	28	2	1
290	2	28	2	1
291	2	28	2	1
292	2	29	1	1
293	2	29	2	1
294	2	29	1	1
295	2	29	2	1
296	2	29	1	1
297	2	29	2	1
298	2	29	1	1
299	2	29	2	1
300	2	29	2	1
301	2	29	2	1
302	2	30	1	1
303	2	30	2	1
304	2	30	1	1
305	2	30	2	1
306	2	30	1	1
307	2	30	2	1
308	2	30	1	1
309	2	30	2	1
310	2	30	1	1
311	2	30	2	1
312	2	30	2	1
313	3	31	1	1
314	3	31	2	1
315	3	31	1	1
316	3	31	2	1
317	3	31	1	1
318	3	31	2	1
319	3	31	1	1
320	3	31	2	1
321	3	31	2	1
322	3	31	2	1
323	3	32	1	1
324	3	32	2	1
325	3	32	1	1
326	3	32	2	1
327	3	32	1	1
328	3	32	2	1
329	3	32	1	1
330	3	32	2	1
331	3	32	2	1
332	3	32	2	1
333	3	33	1	1
334	3	33	2	1
335	3	33	1	1
336	3	33	2	1
337	3	33	1	1
338	3	33	2	1
339	3	33	1	1
340	3	33	2	1
341	3	33	2	1
342	3	33	2	1
343	3	34	1	1
344	3	34	2	1
345	3	34	1	1
346	3	34	2	1
347	3	34	1	1
348	3	34	2	1
349	3	34	1	1
350	3	34	2	1
351	3	34	2	1
352	3	34	2	1
353	3	34	1	1
354	3	35	2	1
355	3	35	1	1
356	3	35	2	1
357	3	35	1	1
358	3	35	2	1
359	3	35	1	1
360	3	35	2	1
361	3	35	2	1
362	3	35	2	1
363	3	36	1	1
364	3	36	2	1
365	3	36	1	1
366	3	36	2	1
367	3	36	1	1
368	3	36	2	1
369	3	36	1	1
370	3	36	2	1
371	3	36	2	1
372	3	36	2	1
373	3	37	1	1
374	3	37	2	1
375	3	37	1	1
376	3	37	2	1
377	3	37	1	1
378	3	37	2	1
379	3	37	1	1
380	3	37	2	1
381	3	37	2	1
382	3	37	2	1
383	3	38	1	1
384	3	38	2	1
385	3	38	1	1
386	3	38	2	1
387	3	38	1	1
388	3	38	2	1
389	3	38	1	1
390	3	38	2	1
391	3	38	2	1
392	3	38	2	1
393	3	39	1	1
394	3	39	2	1
395	3	39	1	1
396	3	39	2	1
397	3	39	1	1
398	3	39	2	1
399	3	39	1	1
400	3	39	2	1
401	3	39	2	1
402	3	39	2	1
403	3	40	1	1
404	3	40	2	1
405	3	40	1	1
406	3	40	2	1
407	3	40	1	1
408	3	40	2	1
409	3	40	1	1
410	3	40	2	1
411	3	40	1	1
412	3	40	2	1
413	3	40	2	1
414	4	41	1	1
415	4	41	2	1
416	4	41	1	1
417	4	41	2	1
418	4	41	1	1
419	4	41	2	1
420	4	41	1	1
421	4	41	2	1
422	4	41	2	1
423	4	42	2	1
424	4	42	1	1
425	4	42	2	1
426	4	42	1	1
427	4	42	2	1
428	4	42	1	1
429	4	42	2	1
430	4	42	1	1
431	4	42	2	1
432	4	42	2	1
433	4	43	2	1
434	4	43	1	1
435	4	43	2	1
436	4	43	1	1
437	4	43	2	1
438	4	43	1	1
439	4	43	2	1
440	4	43	1	1
441	4	43	2	1
442	4	43	2	1
443	4	44	2	1
444	4	44	1	1
445	4	44	2	1
446	4	44	1	1
447	4	44	2	1
448	4	44	1	1
449	4	44	2	1
450	4	44	1	1
451	4	44	2	1
452	4	44	2	1
453	4	45	2	1
454	4	45	1	1
455	4	45	2	1
456	4	45	1	1
457	4	45	2	1
458	4	45	1	1
459	4	45	2	1
460	4	45	1	1
461	4	45	2	1
462	4	45	2	1
463	4	46	2	1
464	4	46	1	1
465	4	46	2	1
466	4	46	1	1
467	4	46	2	1
468	4	46	1	1
469	4	46	2	1
470	4	46	1	1
471	4	46	2	1
472	4	46	2	1
473	4	47	2	1
474	4	47	1	1
475	4	47	2	1
476	4	47	1	1
477	4	47	2	1
478	4	47	1	1
479	4	47	2	1
480	4	47	1	1
481	4	47	2	1
482	4	47	2	1
483	4	48	2	1
484	4	48	1	1
485	4	48	2	1
486	4	48	1	1
487	4	48	2	1
488	4	48	1	1
489	4	48	2	1
490	4	48	1	1
491	4	48	2	1
492	4	48	2	1
493	4	48	2	1
494	4	49	1	1
495	4	49	2	1
496	4	49	1	1
497	4	49	2	1
498	4	49	1	1
499	4	49	2	1
500	4	49	1	1
501	4	49	2	1
502	4	49	2	1
503	4	49	2	1
504	4	50	1	1
505	4	50	2	1
506	4	50	1	1
507	4	50	2	1
508	4	50	1	1
509	4	50	2	1
510	4	50	1	1
511	4	50	2	1
512	4	50	1	1
513	4	50	2	1
514	4	50	2	1
515	5	51	1	1
516	5	51	2	1
517	5	51	1	1
518	5	51	2	1
519	5	51	1	1
520	5	51	2	1
521	5	51	1	1
522	5	51	2	1
523	5	51	2	1
524	5	52	2	1
525	5	52	1	1
526	5	52	2	1
527	5	52	1	1
528	5	52	2	1
529	5	52	1	1
530	5	52	2	1
531	5	52	1	1
532	5	52	2	1
533	5	52	2	1
534	5	53	2	1
535	5	53	1	1
536	5	53	2	1
537	5	53	1	1
538	5	53	2	1
539	5	53	1	1
540	5	53	2	1
541	5	53	1	1
542	5	53	2	1
543	5	53	2	1
544	5	54	2	1
545	5	54	1	1
546	5	54	2	1
547	5	54	1	1
548	5	54	2	1
549	5	54	1	1
550	5	54	2	1
551	5	54	1	1
552	5	54	2	1
553	5	54	2	1
554	5	55	2	1
555	5	55	1	1
556	5	55	2	1
557	5	55	1	1
558	5	55	2	1
559	5	55	1	1
560	5	55	2	1
561	5	55	1	1
562	5	55	2	1
563	5	55	2	1
564	5	55	2	1
565	5	56	1	1
566	5	56	2	1
567	5	56	1	1
568	5	56	2	1
569	5	56	1	1
570	5	56	2	1
571	5	56	1	1
572	5	56	2	1
573	5	56	2	1
574	5	56	2	1
575	5	57	1	1
576	5	57	2	1
577	5	57	1	1
578	5	57	2	1
579	5	57	1	1
580	5	57	2	1
581	5	57	1	1
582	5	57	2	1
583	5	57	2	1
584	5	57	2	1
585	5	58	1	1
586	5	58	2	1
587	5	58	1	1
588	5	58	2	1
589	5	58	1	1
590	5	58	2	1
591	5	58	1	1
592	5	58	2	1
593	5	58	2	1
594	5	58	2	1
595	5	59	1	1
596	5	59	2	1
597	5	59	1	1
598	5	59	2	1
599	5	59	1	1
600	5	59	2	1
601	5	59	1	1
602	5	59	2	1
603	5	59	2	1
604	5	59	2	1
605	5	60	1	1
606	5	60	2	1
607	5	60	1	1
608	5	60	2	1
609	5	60	1	1
610	5	60	2	1
611	5	60	1	1
612	5	60	2	1
613	5	60	1	1
614	5	60	2	1
615	5	60	2	1
616	6	61	1	1
617	6	61	2	1
618	6	61	1	1
619	6	61	2	1
620	6	61	1	1
621	6	61	2	1
622	6	61	1	1
623	6	61	2	1
624	6	61	2	1
625	6	61	2	1
626	6	62	1	1
627	6	62	2	1
628	6	62	1	1
629	6	62	2	1
630	6	62	1	1
631	6	62	2	1
632	6	62	1	1
633	6	62	2	1
634	6	62	2	1
635	6	62	2	1
636	6	63	1	1
637	6	63	2	1
638	6	63	1	1
639	6	63	2	1
640	6	63	1	1
641	6	63	2	1
642	6	63	1	1
643	6	63	2	1
644	6	63	2	1
645	6	63	2	1
646	6	64	1	1
647	6	64	2	1
648	6	64	1	1
649	6	64	2	1
650	6	64	1	1
651	6	64	2	1
652	6	64	1	1
653	6	64	2	1
654	6	64	2	1
655	6	64	2	1
656	6	65	1	1
657	6	65	2	1
658	6	65	1	1
659	6	65	2	1
660	6	65	1	1
661	6	65	2	1
662	6	65	1	1
663	6	65	2	1
664	6	65	2	1
665	6	65	2	1
666	6	66	1	1
667	6	66	2	1
668	6	66	1	1
669	6	66	2	1
670	6	66	1	1
671	6	66	2	1
672	6	66	1	1
673	6	66	2	1
674	6	66	2	1
675	6	66	2	1
676	6	67	1	1
677	6	67	2	1
678	6	67	1	1
679	6	67	2	1
680	6	67	1	1
681	6	67	2	1
682	6	67	1	1
683	6	67	2	1
684	6	67	2	1
685	6	67	2	1
686	6	68	1	1
687	6	68	2	1
688	6	68	1	1
689	6	68	2	1
690	6	68	1	1
691	6	68	2	1
692	6	68	1	1
693	6	68	2	1
694	6	68	2	1
695	6	68	2	1
696	6	69	1	1
697	6	69	2	1
698	6	69	1	1
699	6	69	2	1
700	6	69	1	1
701	6	69	2	1
702	6	69	1	1
703	6	69	2	1
704	6	69	2	1
705	6	69	2	1
706	6	70	1	1
707	6	70	2	1
708	6	70	1	1
709	6	70	2	1
710	6	70	1	1
711	6	70	2	1
712	6	70	1	1
713	6	70	2	1
714	6	70	1	1
715	6	70	2	1
716	6	70	2	1
717	7	71	1	1
718	7	71	2	1
719	7	71	1	1
720	7	71	2	1
721	7	71	1	1
722	7	71	2	1
723	7	71	1	1
724	7	71	2	1
725	7	71	2	1
726	7	71	2	1
727	7	72	1	1
728	7	72	2	1
729	7	72	1	1
730	7	72	2	1
731	7	72	1	1
732	7	72	2	1
733	7	72	1	1
734	7	72	2	1
735	7	72	2	1
736	7	72	2	1
737	7	73	1	1
738	7	73	2	1
739	7	73	1	1
740	7	73	2	1
741	7	73	1	1
742	7	73	2	1
743	7	73	1	1
744	7	73	2	1
745	7	73	2	1
746	7	73	2	1
747	7	74	1	1
748	7	74	2	1
749	7	74	1	1
750	7	74	2	1
751	7	74	1	1
752	7	74	2	1
753	7	74	1	1
754	7	74	2	1
755	7	74	2	1
756	7	74	2	1
757	7	75	1	1
758	7	75	2	1
759	7	75	1	1
760	7	75	2	1
761	7	75	1	1
762	7	75	2	1
763	7	75	1	1
764	7	75	2	1
765	7	75	2	1
766	7	75	2	1
767	7	76	1	1
768	7	76	2	1
769	7	76	1	1
770	7	76	2	1
771	7	76	1	1
772	7	76	2	1
773	7	76	1	1
774	7	76	2	1
775	7	76	2	1
776	7	76	2	1
777	7	77	1	1
778	7	77	2	1
779	7	77	1	1
780	7	77	2	1
781	7	77	1	1
782	7	77	2	1
783	7	77	1	1
784	7	77	2	1
785	7	77	2	1
786	7	77	2	1
787	7	78	1	1
788	7	78	2	1
789	7	78	1	1
790	7	78	2	1
791	7	78	1	1
792	7	78	2	1
793	7	78	1	1
794	7	78	2	1
795	7	78	2	1
796	7	78	2	1
797	7	79	1	1
798	7	79	2	1
799	7	79	1	1
800	7	79	2	1
801	7	79	1	1
802	7	79	2	1
803	7	79	1	1
804	7	79	2	1
805	7	79	2	1
806	7	79	2	1
807	7	80	1	1
808	7	80	2	1
809	7	80	1	1
810	7	80	2	1
811	7	80	1	1
812	7	80	2	1
813	7	80	1	1
814	7	80	2	1
815	7	80	1	1
816	7	80	2	1
817	7	80	2	1
818	8	81	1	1
819	8	81	2	1
820	8	81	1	1
821	8	81	2	1
822	8	81	1	1
823	8	81	2	1
824	8	81	1	1
825	8	81	2	1
826	8	81	2	1
827	8	81	2	1
828	8	82	1	1
829	8	82	2	1
830	8	82	1	1
831	8	82	2	1
832	8	82	1	1
833	8	82	2	1
834	8	82	1	1
835	8	82	2	1
836	8	82	2	1
837	8	82	2	1
838	8	83	1	1
839	8	83	2	1
840	8	83	1	1
841	8	83	2	1
842	8	83	1	1
843	8	83	2	1
844	8	83	1	1
845	8	83	2	1
846	8	83	2	1
847	8	83	2	1
848	8	84	1	1
849	8	84	2	1
850	8	84	1	1
851	8	84	2	1
852	8	84	1	1
853	8	84	2	1
854	8	84	1	1
855	8	84	2	1
856	8	84	2	1
857	8	84	2	1
858	8	85	1	1
859	8	85	2	1
860	8	85	1	1
861	8	85	2	1
862	8	85	1	1
863	8	85	2	1
864	8	85	1	1
865	8	85	2	1
866	8	85	2	1
867	8	85	2	1
868	8	86	1	1
869	8	86	2	1
870	8	86	1	1
871	8	86	2	1
872	8	86	1	1
873	8	86	2	1
874	8	86	1	1
875	8	86	2	1
876	8	86	2	1
877	8	86	2	1
878	8	87	1	1
879	8	87	2	1
880	8	87	1	1
881	8	87	2	1
882	8	87	1	1
883	8	87	2	1
884	8	87	1	1
885	8	87	2	1
886	8	87	2	1
887	8	87	2	1
888	8	88	1	1
889	8	88	2	1
890	8	88	1	1
891	8	88	2	1
892	8	88	1	1
893	8	88	2	1
894	8	88	1	1
895	8	88	2	1
896	8	88	2	1
897	8	88	2	1
898	8	89	1	1
899	8	89	2	1
900	8	89	1	1
901	8	89	2	1
902	8	89	1	1
903	8	89	2	1
904	8	89	1	1
905	8	89	2	1
906	8	89	2	1
907	8	89	2	1
908	8	90	1	1
909	8	90	2	1
910	8	90	1	1
911	8	90	2	1
912	8	90	1	1
913	8	90	2	1
914	8	90	1	1
915	8	90	2	1
916	8	90	1	1
917	8	90	2	1
918	8	90	2	1
919	9	91	1	1
920	9	91	2	1
921	9	91	1	1
922	9	91	2	1
923	9	91	1	1
924	9	91	2	1
925	9	91	1	1
926	9	91	2	1
927	9	91	2	1
928	9	91	2	1
929	9	92	1	1
930	9	92	2	1
931	9	92	1	1
932	9	92	2	1
933	9	92	1	1
934	9	92	2	1
935	9	92	1	1
936	9	92	2	1
937	9	92	2	1
938	9	92	2	1
939	9	93	1	1
940	9	93	2	1
941	9	93	1	1
942	9	93	2	1
943	9	93	1	1
944	9	93	2	1
945	9	93	1	1
946	9	93	2	1
947	9	93	2	1
948	9	93	2	1
949	9	94	1	1
950	9	94	2	1
951	9	94	1	1
952	9	94	2	1
953	9	94	1	1
954	9	94	2	1
955	9	94	1	1
956	9	94	2	1
957	9	94	2	1
958	9	94	2	1
959	9	95	1	1
960	9	95	2	1
961	9	95	1	1
962	9	95	2	1
963	9	95	1	1
964	9	95	2	1
965	9	95	1	1
966	9	95	2	1
967	9	95	2	1
968	9	95	2	1
969	9	96	1	1
970	9	96	2	1
971	9	96	1	1
972	9	96	2	1
973	9	96	1	1
974	9	96	2	1
975	9	96	1	1
976	9	96	2	1
977	9	96	2	1
978	9	96	2	1
979	9	97	1	1
980	9	97	2	1
981	9	97	1	1
982	9	97	2	1
983	9	97	1	1
984	9	97	2	1
985	9	97	1	1
986	9	97	2	1
987	9	97	2	1
988	9	97	2	1
989	9	98	1	1
990	9	98	2	1
991	9	98	1	1
992	9	98	2	1
993	9	98	1	1
994	9	98	2	1
995	9	98	1	1
996	9	98	2	1
997	9	98	2	1
998	9	98	2	1
999	9	99	1	1
1000	9	99	2	1
1001	9	99	1	1
1002	9	99	2	1
1003	9	99	1	1
1004	9	99	2	1
1005	9	99	1	1
1006	9	99	2	1
1007	9	99	2	1
1008	9	99	2	1
1009	9	100	1	1
1010	9	100	2	1
1011	9	100	1	1
1012	9	100	2	1
1013	9	100	1	1
1014	9	100	2	1
1015	9	100	1	1
1016	9	100	2	1
1017	9	100	1	1
1018	9	100	2	1
1019	9	100	2	1
1020	10	101	1	1
1021	10	101	2	1
1022	10	101	1	1
1023	10	101	2	1
1024	10	101	1	1
1025	10	101	2	1
1026	10	101	1	1
1027	10	101	2	1
1028	10	101	2	1
1029	10	101	2	1
1030	10	102	1	1
1031	10	102	2	1
1032	10	102	1	1
1033	10	102	2	1
1034	10	102	1	1
1035	10	102	2	1
1036	10	102	1	1
1037	10	102	2	1
1038	10	102	2	1
1039	10	102	2	1
1040	10	103	1	1
1041	10	103	2	1
1042	10	103	1	1
1043	10	103	2	1
1044	10	103	1	1
1045	10	103	2	1
1046	10	103	1	1
1047	10	103	2	1
1048	10	103	2	1
1049	10	103	2	1
1050	10	104	1	1
1051	10	104	2	1
1052	10	104	1	1
1053	10	104	2	1
1054	10	104	1	1
1055	10	104	2	1
1056	10	104	1	1
1057	10	104	2	1
1058	10	104	2	1
1059	10	104	2	1
1060	10	105	1	1
1061	10	105	2	1
1062	10	105	1	1
1063	10	105	2	1
1064	10	105	1	1
1065	10	105	2	1
1066	10	105	1	1
1067	10	105	2	1
1068	10	105	2	1
1069	10	105	2	1
1070	10	106	1	1
1071	10	106	2	1
1072	10	106	1	1
1073	10	106	2	1
1074	10	106	1	1
1075	10	106	2	1
1076	10	106	1	1
1077	10	106	2	1
1078	10	106	2	1
1079	10	106	2	1
1080	10	107	1	1
1081	10	107	2	1
1082	10	107	1	1
1083	10	107	2	1
1084	10	107	1	1
1085	10	107	2	1
1086	10	107	1	1
1087	10	107	2	1
1088	10	107	2	1
1089	10	107	2	1
1090	10	108	1	1
1091	10	108	2	1
1092	10	108	1	1
1093	10	108	2	1
1094	10	108	1	1
1095	10	108	2	1
1096	10	108	1	1
1097	10	108	2	1
1098	10	108	2	1
1099	10	108	2	1
1100	10	109	1	1
1101	10	109	2	1
1102	10	109	1	1
1103	10	109	2	1
1104	10	109	1	1
1105	10	109	2	1
1106	10	109	1	1
1107	10	109	2	1
1108	10	109	2	1
1109	10	109	2	1
1110	10	110	1	1
1111	10	110	2	1
1112	10	110	1	1
1113	10	110	2	1
1114	10	110	1	1
1115	10	110	2	1
1116	10	110	1	1
1117	10	110	2	1
1118	10	110	1	1
1119	10	110	2	1
1120	10	110	2	1

## Sheet: realpig
input	pedigree size 5390
input	pedigree record names 3 integers 2
input	pedigree record father mother
input	pedigree record gender present
input	pedigree record observed present
********
1	0	0	2	0
2	0	0	1	0
3	0	0	1	0
4	0	0	2	0
5	0	0	1	0
6	0	0	2	0
7	0	0	1	0
8	0	0	2	0
9	0	0	1	0
10	0	0	2	0
11	0	0	2	0
12	0	0	1	0
13	0	0	1	0
14	0	0	2	0
15	0	0	2	0
16	0	0	1	0
17	0	0	2	0
18	0	0	2	0
19	36	52	1	0
20	2	54	2	0
21	0	0	2	0
22	0	0	2	0
23	0	0	1	0
24	0	0	1	0
25	0	0	2	0
26	0	0	2	0
27	0	0	2	0
28	0	0	2	0
29	0	0	2	0
30	0	0	1	0
31	47	46	2	0
32	0	0	1	0
33	0	0	1	0
34	72	26	2	0
35	0	0	1	0
36	0	0	1	0
37	0	0	1	0
38	0	0	2	0
39	0	0	2	0
40	0	0	1	0
41	0	0	1	0
42	0	0	2	0
43	0	0	1	0
44	0	0	1	0
45	0	0	2	0
46	0	0	2	0
47	0	0	1	0
48	0	0	1	0
49	0	0	2	0
50	0	0	2	0
51	0	0	2	0
52	0	0	2	0
53	0	0	2	0
54	0	0	2	0
55	0	0	2	0
56	0	0	2	0
57	0	0	2	0
58	32	73	2	0
59	0	0	2	0
60	0	0	2	0
61	0	0	2	0
62	37	50	2	0
63	33	55	1	0
64	0	0	2	0
65	23	29	2	0
66	0	0	2	0
67	30	28	2	0
68	13	61	2	0
69	0	0	2	0
70	0	0	2	0
71	9	56	2	0
72	0	0	1	0
73	0	0	2	0
74	16	77	1	0
75	0	0	2	0
76	0	0	1	0
77	0	0	2	0
78	0	0	2	0
79	0	0	2	0
80	0	0	2	0
81	0	0	2	0
82	0	0	2	0
83	32	17	2	0
84	32	59	2	0
85	40	6	2	0
86	44	42	2	0
87	0	0	2	0
88	0	0	2	0
89	0	0	2	0
90	0	0	2	0
91	0	0	2	0
92	0	0	2	0
93	0	0	1	0
94	0	0	2	0
95	3	60	2	0
96	0	0	2	0
97	0	0	2	0
98	43	78	1	0
99	0	0	1	0
100	0	0	2	0
101	48	25	1	0
102	0	0	2	0
103	5	38	1	0
104	63	27	2	0
105	0	0	2	0
106	63	27	2	0
107	9	10	2	0
108	0	0	2	0
109	0	0	2	0
110	19	51	2	0
111	0	0	1	0
112	0	0	2	0
113	0	0	2	0
114	0	0	2	0
115	0	0	1	0
116	12	14	1	0
117	7	8	1	0
118	0	0	2	0
119	0	0	2	0
120	0	0	2	0
121	19	65	2	0
122	0	0	1	0
123	0	0	1	0
124	0	0	2	0
125	19	34	2	0
126	0	0	2	0
127	0	0	1	0
128	0	0	1	0
129	0	0	2	0
130	0	0	2	0
131	0	0	2	0
132	41	39	1	0
133	0	0	1	0
134	0	0	2	0
135	32	15	1	0
136	0	0	1	0
137	0	0	1	0
138	0	0	1	0
139	0	0	1	0
140	0	0	2	0
141	32	53	2	0
142	0	0	1	0
143	0	0	2	0
144	0	0	1	0
145	0	0	1	0
146	0	0	2	0
147	74	20	2	0
148	0	0	2	0
149	0	0	1	0
150	0	0	2	0
151	0	0	1	0
152	19	75	2	0
153	0	0	1	0
154	76	66	1	0
155	0	0	2	0
156	0	0	1	0
157	99	100	1	0
158	0	0	1	0
159	0	0	2	0
160	0	0	1	0
161	0	0	1	0
162	0	0	2	0
163	0	0	2	0
164	0	0	1	0
165	0	0	1	0
166	0	0	2	0
167	0	0	2	0
168	116	21	1	0
169	0	0	1	0
170	116	95	1	0
171	101	79	1	0
172	122	120	2	0
173	63	31	1	0
174	101	67	1	0
175	0	0	2	0
176	0	0	2	0
177	19	18	1	0
178	19	83	2	0
179	0	0	2	0
180	0	0	2	0
181	0	0	2	0
182	98	86	2	0
183	0	0	1	0
184	0	0	1	0
185	123	84	2	0
186	0	0	1	0
187	0	0	2	0
188	0	0	1	0
189	111	88	1	0
190	19	58	2	0
191	0	0	1	0
192	93	11	2	0
193	0	0	2	0
194	115	89	1	0
195	127	45	2	0
196	0	0	2	0
197	0	0	2	0
198	0	0	1	0
199	0	0	2	0
200	0	0	2	0
201	0	0	2	0
202	0	0	2	0
203	0	0	1	0
204	0	0	1	0
205	128	57	2	0
206	0	0	1	0
207	0	0	2	0
208	0	0	2	0
209	0	0	2	0
210	0	0	1	0
211	142	97	1	0
212	136	80	2	0
213	0	0	2	0
214	0	0	1	0
215	0	0	2	0
216	103	85	2	0
217	0	0	2	0
218	136	87	1	0
219	0	0	2	0
220	0	0	2	0
221	0	0	2	0
222	0	0	2	0
223	0	0	2	0
224	135	110	2	0
225	0	0	1	0
226	156	146	2	0
227	0	0	2	0
228	19	70	2	0
229	0	0	2	0
230	0	0	1	0
231	135	64	2	0
232	0	0	2	0
233	137	102	1	0
234	0	0	1	0
235	0	0	2	0
236	0	0	1	0
237	0	0	2	0
238	0	0	2	0
239	116	22	1	0
240	0	0	2	0
241	0	0	2	0
242	160	129	2	0
243	0	0	1	0
244	158	166	1	0
245	101	91	2	0
246	0	0	1	0
247	0	0	1	0
248	133	162	2	0
249	0	0	2	0
250	48	143	2	0
251	0	0	1	0
252	0	0	2	0
253	135	121	2	0
254	151	108	2	0
255	117	172	1	0
256	0	0	1	0
257	161	118	2	0
258	0	0	2	0
259	0	0	1	0
260	0	0	2	0
261	48	88	2	0
262	0	0	2	0
263	0	0	1	0
264	0	0	1	0
265	153	119	1	0
266	0	0	2	0
267	169	159	2	0
268	0	0	2	0
269	158	176	1	0
270	74	95	1	0
271	0	0	2	0
272	0	0	2	0
273	117	112	1	0
274	0	0	2	0
275	157	192	2	0
276	157	192	2	0
277	0	0	2	0
278	0	0	2	0
279	0	0	1	0
280	174	90	2	0
281	157	109	2	0
282	145	167	1	0
283	171	68	2	0
284	0	0	1	0
285	170	69	2	0
286	170	96	2	0
287	170	96	2	0
288	174	121	1	0
289	174	121	2	0
290	0	0	2	0
291	0	0	2	0
292	35	114	1	0
293	0	0	2	0
294	0	0	2	0
295	174	147	2	0
296	0	0	2	0
297	0	0	1	0
298	0	0	2	0
299	177	62	2	0
300	0	0	2	0
301	191	163	2	0
302	0	0	1	0
303	0	0	1	0
304	0	0	1	0
305	177	148	2	0
306	0	0	1	0
307	0	0	2	0
308	132	192	1	0
309	144	217	1	0
310	0	0	2	0
311	0	0	2	0
312	0	0	2	0
313	0	0	2	0
314	0	0	2	0
315	0	0	1	0
316	0	0	1	0
317	0	0	2	0
318	0	0	2	0
319	135	94	1	0
320	63	82	1	0
321	169	166	2	0
322	48	49	2	0
323	206	155	1	0
324	63	71	2	0
325	0	0	1	0
326	204	180	1	0
327	74	107	2	0
328	164	131	1	0
329	0	0	1	0
330	0	0	1	0
331	135	124	2	0
332	135	125	2	0
333	203	121	2	0
334	0	0	2	0
335	0	0	2	0
336	0	0	2	0
337	0	0	2	0
338	206	201	1	0
339	0	0	2	0
340	0	0	1	0
341	164	172	2	0
342	0	0	1	0
343	0	0	2	0
344	0	0	2	0
345	0	0	1	0
346	0	0	2	0
347	184	196	1	0
348	165	193	1	0
349	183	215	2	0
350	174	92	2	0
351	0	0	2	0
352	0	0	2	0
353	0	0	1	0
354	234	179	1	0
355	0	0	2	0
356	0	0	1	0
357	0	0	2	0
358	151	1	2	0
359	225	266	1	0
360	236	187	1	0
361	0	0	1	0
362	0	0	2	0
363	198	166	2	0
364	214	241	1	0
365	0	0	2	0
366	247	274	1	0
367	247	274	2	0
368	255	275	2	0
369	0	0	1	0
370	256	276	2	0
371	0	0	2	0
372	0	0	2	0
373	0	0	2	0
374	230	237	2	0
375	0	0	1	0
376	0	0	2	0
377	139	130	2	0
378	139	81	2	0
379	0	0	1	0
380	101	105	2	0
381	48	249	2	0
382	154	84	2	0
383	0	0	1	0
384	270	175	2	0
385	0	0	2	0
386	0	0	2	0
387	0	0	2	0
388	0	0	2	0
389	211	195	2	0
390	211	195	2	0
391	0	0	2	0
392	233	250	1	0
393	270	212	1	0
394	239	178	1	0
395	0	0	2	0
396	0	0	2	0
397	0	0	1	0
398	246	290	2	0
399	0	0	2	0
400	0	0	2	0
401	138	126	2	0
402	0	0	2	0
403	0	0	2	0
404	0	0	2	0
405	0	0	2	0
406	251	220	2	0
407	0	0	2	0
408	0	0	2	0
409	244	229	1	0
410	165	227	1	0
411	214	267	2	0
412	265	219	2	0
413	168	106	1	0
414	0	0	2	0
415	0	0	1	0
416	170	141	2	0
417	170	141	2	0
418	170	83	2	0
419	0	0	1	0
420	0	0	2	0
421	273	242	2	0
422	0	0	1	0
423	0	0	2	0
424	0	0	2	0
425	145	199	2	0
426	24	150	1	0
427	0	0	1	0
428	0	0	2	0
429	0	0	2	0
430	0	0	1	0
431	194	104	1	0
432	0	0	2	0
433	0	0	1	0
434	174	121	2	0
435	174	121	2	0
436	0	0	2	0
437	0	0	1	0
438	265	152	2	0
439	186	238	1	0
440	0	0	1	0
441	0	0	2	0
442	288	261	1	0
443	0	0	2	0
444	303	252	2	0
445	0	0	2	0
446	0	0	1	0
447	0	0	2	0
448	302	294	1	0
449	0	0	1	0
450	0	0	1	0
451	149	221	1	0
452	243	260	2	0
453	0	0	2	0
454	0	0	2	0
455	0	0	2	0
456	171	223	2	0
457	0	0	2	0
458	282	226	1	0
459	282	226	2	0
460	269	276	2	0
461	206	293	2	0
462	0	0	2	0
463	0	0	2	0
464	173	113	1	0
465	0	0	1	0
466	0	0	1	0
467	0	0	2	0
468	0	0	2	0
469	0	0	2	0
470	0	0	1	0
471	320	235	1	0
472	188	197	2	0
473	259	166	1	0
474	244	281	2	0
475	328	365	2	0
476	340	362	1	0
477	306	371	2	0
478	173	245	2	0
479	0	0	2	0
480	0	0	1	0
481	347	327	2	0
482	0	0	2	0
483	309	248	2	0
484	328	370	2	0
485	0	0	2	0
486	210	202	2	0
487	0	0	2	0
488	338	228	2	0
489	0	0	1	0
490	170	205	2	0
491	338	253	1	0
492	0	0	2	0
493	319	384	2	0
494	0	0	1	0
495	173	207	2	0
496	0	0	2	0
497	364	398	2	0
498	0	0	2	0
499	325	396	1	0
500	0	0	2	0
501	0	0	1	0
502	347	185	2	0
503	0	0	2	0
504	264	402	2	0
505	0	0	2	0
506	356	258	2	0
507	345	291	2	0
508	0	0	2	0
509	329	209	2	0
510	366	267	1	0
511	366	267	2	0
512	366	267	2	0
513	315	311	1	0
514	0	0	2	0
515	316	391	2	0
516	0	0	2	0
517	0	0	2	0
518	0	0	2	0
519	353	307	1	0
520	359	276	2	0
521	359	300	1	0
522	0	0	2	0
523	0	0	2	0
524	356	346	2	0
525	342	272	1	0
526	0	0	2	0
527	0	0	2	0
528	361	277	1	0
529	348	281	2	0
530	0	0	2	0
531	173	125	2	0
532	173	240	2	0
533	263	134	2	0
534	279	140	1	0
535	279	140	2	0
536	375	296	2	0
537	0	0	1	0
538	0	0	2	0
539	174	254	2	0
540	0	0	2	0
541	0	0	2	0
542	0	0	1	0
543	211	343	2	0
544	410	425	2	0
545	410	425	2	0
546	0	0	2	0
547	383	339	2	0
548	360	285	1	0
549	347	305	2	0
550	270	205	1	0
551	0	0	1	0
552	0	0	1	0
553	354	333	2	0
554	173	190	1	0
555	173	190	2	0
556	308	216	2	0
557	369	290	2	0
558	379	429	2	0
559	0	0	2	0
560	0	0	2	0
561	270	298	1	0
562	0	0	2	0
563	0	0	1	0
564	397	4	1	0
565	0	0	2	0
566	348	301	2	0
567	415	213	2	0
568	284	268	1	0
569	218	257	1	0
570	0	0	2	0
571	0	0	2	0
572	204	395	2	0
573	393	224	2	0
574	0	0	2	0
575	170	352	2	0
576	0	0	1	0
577	348	363	2	0
578	394	461	2	0
579	211	232	2	0
580	211	403	2	0
581	394	318	1	0
582	0	0	2	0
583	393	231	2	0
584	393	231	2	0
585	0	0	1	0
586	0	0	2	0
587	0	0	2	0
588	0	0	1	0
589	426	405	2	0
590	0	0	2	0
591	392	310	2	0
592	392	278	2	0
593	394	200	2	0
594	0	0	2	0
595	170	327	1	0
596	392	299	2	0
597	392	376	2	0
598	393	324	1	0
599	0	0	2	0
600	0	0	2	0
601	326	374	1	0
602	0	0	1	0
603	393	208	1	0
604	394	457	2	0
605	437	428	2	0
606	427	377	1	0
607	270	257	2	0
608	0	0	2	0
609	0	0	2	0
610	0	0	1	0
611	440	438	1	0
612	0	0	2	0
613	394	268	2	0
614	430	221	1	0
615	189	381	1	0
616	0	0	1	0
617	0	0	2	0
618	323	335	1	0
619	465	404	2	0
620	409	411	2	0
621	0	0	1	0
622	0	0	2	0
623	304	355	2	0
624	473	452	2	0
625	473	367	2	0
626	688	341	2	0
627	688	341	2	0
628	0	0	2	0
629	0	0	2	0
630	446	462	1	0
631	0	0	2	0
632	0	0	2	0
633	0	0	2	0
634	446	443	2	0
635	446	443	2	0
636	320	280	1	0
637	0	0	1	0
638	458	512	2	0
639	394	283	1	0
640	695	182	1	0
641	695	182	2	0
642	686	276	1	0
643	686	276	2	0
644	704	474	2	0
645	0	0	2	0
646	0	0	2	0
647	466	314	2	0
648	451	401	1	0
649	433	468	2	0
650	0	0	1	0
651	0	0	1	0
652	0	0	1	0
653	0	0	1	0
654	0	0	2	0
655	0	0	2	0
656	0	0	2	0
657	0	0	2	0
658	0	0	2	0
659	0	0	2	0
660	0	0	2	0
661	0	0	2	0
662	0	0	2	0
663	0	0	1	0
664	0	0	1	0
665	0	0	1	0
666	0	0	1	0
667	0	0	1	0
668	0	0	1	0
669	0	0	1	0
670	0	0	2	0
671	0	0	1	0
672	0	0	1	0
673	0	0	1	0
674	0	0	1	0
675	0	0	2	0
676	650	654	2	0
677	0	0	2	0
678	0	0	2	0
679	0	0	1	0
680	0	0	2	0
681	0	0	2	0
682	0	0	2	0
683	0	0	2	0
684	0	0	1	0
685	0	0	2	0
686	0	0	1	0
687	653	658	2	0
688	653	658	1	0
689	0	0	1	0
690	0	0	2	0
691	0	0	2	0
692	0	0	2	0
693	0	0	2	0
694	0	0	2	0
695	0	0	1	0
696	0	0	2	0
697	663	670	2	0
698	0	0	2	0
699	666	661	2	0
700	669	658	2	0
701	0	0	1	0
702	0	0	2	0
703	0	0	2	0
704	0	0	1	0
705	665	655	2	0
706	0	0	1	0
707	0	0	1	0
708	664	656	2	0
709	0	0	1	0
710	671	685	1	0
711	0	0	1	0
712	0	0	1	0
713	684	677	2	0
714	684	677	2	0
715	0	0	2	0
716	0	0	2	0
717	0	0	2	0
718	0	0	1	0
719	679	681	2	0
720	674	693	2	0
721	0	0	2	0
722	0	0	2	0
723	0	0	1	0
724	0	0	1	0
725	0	0	1	0
726	0	0	2	0
727	0	0	1	0
728	679	676	2	0
729	679	676	2	0
730	679	676	2	0
731	0	0	2	0
732	0	0	2	0
733	668	696	1	0
734	0	0	2	0
735	0	0	2	0
736	704	683	1	0
737	466	516	2	0
738	0	0	2	0
739	0	0	1	0
740	499	463	2	0
741	442	488	1	0
742	0	0	2	0
743	528	441	1	0
744	513	386	2	0
745	470	540	2	0
746	491	435	2	0
747	0	0	1	0
748	413	434	2	0
749	499	477	2	0
750	499	505	2	0
751	449	307	2	0
752	513	313	2	0
753	0	0	2	0
754	0	0	1	0
755	0	0	2	0
756	0	0	2	0
757	450	344	2	0
758	494	391	1	0
759	513	387	2	0
760	704	661	2	0
761	704	657	2	0
762	704	657	2	0
763	679	708	1	0
764	0	0	1	0
765	673	699	2	0
766	673	658	1	0
767	0	0	2	0
768	0	0	2	0
769	701	655	2	0
770	701	655	2	0
771	330	453	1	0
772	0	0	2	0
773	471	350	1	0
774	471	350	2	0
775	0	0	1	0
776	0	0	2	0
777	480	447	2	0
778	0	0	1	0
779	701	484	1	0
780	712	349	2	0
781	510	475	2	0
782	510	497	2	0
783	0	0	1	0
784	0	0	1	0
785	0	0	2	0
786	0	0	2	0
787	0	0	1	0
788	0	0	1	0
789	442	416	2	0
790	551	508	1	0
791	551	508	2	0
792	551	508	2	0
793	0	0	1	0
794	501	500	1	0
795	706	460	2	0
796	458	511	2	0
797	706	460	2	0
798	673	368	2	0
799	458	421	2	0
800	458	421	1	0
801	576	496	1	0
802	673	680	2	0
803	0	0	1	0
804	0	0	2	0
805	709	660	2	0
806	709	660	2	0
807	709	660	2	0
808	709	660	1	0
809	712	687	1	0
810	674	662	1	0
811	709	716	2	0
812	513	570	2	0
813	513	487	2	0
814	0	0	2	0
815	0	0	2	0
816	0	0	2	0
817	534	526	2	0
818	528	481	1	0
819	528	481	2	0
820	0	0	2	0
821	689	546	1	0
822	0	0	1	0
823	323	286	2	0
824	323	286	2	0
825	437	262	2	0
826	552	388	1	0
827	0	0	2	0
828	0	0	1	0
829	426	372	2	0
830	0	0	2	0
831	542	424	2	0
832	297	271	2	0
833	0	0	2	0
834	0	0	2	0
835	0	0	2	0
836	686	703	2	0
837	686	703	2	0
838	564	385	2	0
839	564	390	1	0
840	550	478	1	0
841	0	0	1	0
842	0	0	1	0
843	431	536	2	0
844	525	492	1	0
845	688	715	2	0
846	686	713	1	0
847	292	222	2	0
848	525	472	2	0
849	0	0	1	0
850	709	659	2	0
851	709	719	2	0
852	709	719	2	0
853	718	700	1	0
854	521	459	1	0
855	711	400	1	0
856	710	399	1	0
857	725	699	2	0
858	0	0	2	0
859	0	0	2	0
860	0	0	2	0
861	383	408	2	0
862	0	0	2	0
863	0	0	1	0
864	323	414	1	0
865	448	572	2	0
866	542	445	2	0
867	551	571	1	0
868	554	295	2	0
869	710	641	2	0
870	476	697	2	0
871	588	698	2	0
872	323	506	2	0
873	0	0	2	0
874	0	0	2	0
875	610	721	1	0
876	513	504	2	0
877	0	0	2	0
878	0	0	1	0
879	704	691	1	0
880	701	659	2	0
881	561	527	2	0
882	0	0	2	0
883	551	541	1	0
884	0	0	1	0
885	563	357	2	0
886	394	416	2	0
887	595	444	1	0
888	651	678	2	0
889	710	675	2	0
890	724	705	2	0
891	710	675	1	0
892	0	0	1	0
893	0	0	2	0
894	0	0	1	0
895	0	0	1	0
896	0	0	1	0
897	292	378	2	0
898	0	0	1	0
899	0	0	1	0
900	1751	2114	1	0
901	710	370	2	0
902	0	0	2	0
903	0	0	1	0
904	347	287	1	0
905	0	0	1	0
906	707	716	2	0
907	725	657	1	0
908	723	693	2	0
909	464	322	1	0
910	0	0	1	0
911	585	317	1	0
912	0	0	2	0
913	0	0	2	0
914	439	558	2	0
915	0	0	2	0
916	0	0	1	0
917	0	0	1	0
918	0	0	1	0
919	0	0	1	0
920	489	634	2	0
921	466	337	2	0
922	0	0	2	0
923	1131	514	2	0
924	1131	514	2	0
925	1140	633	1	0
926	1140	1172	1	0
927	1140	1172	1	0
928	1152	1159	1	0
929	0	0	2	0
930	1152	1147	2	0
931	1150	467	2	0
932	1150	467	1	0
933	1136	312	1	0
934	1136	312	2	0
935	736	529	1	0
936	564	377	2	0
937	564	377	2	0
938	548	539	1	0
939	1150	467	1	0
940	537	518	2	0
941	0	0	2	0
942	0	0	1	0
943	0	0	2	0
944	0	0	2	0
945	0	0	1	0
946	724	483	1	0
947	0	0	1	0
948	542	436	1	0
949	598	289	2	0
950	431	578	1	0
951	561	536	2	0
952	0	0	1	0
953	614	486	2	0
954	0	0	1	0
955	595	559	1	0
956	707	321	1	0
957	707	321	2	0
958	736	641	2	0
959	707	321	1	0
960	841	628	2	0
961	727	781	2	0
962	0	0	1	0
963	606	336	2	0
964	0	0	2	0
965	0	0	2	0
966	0	0	1	0
967	0	0	2	0
968	0	0	2	0
969	966	964	2	0
970	0	0	1	0
971	0	0	1	0
972	0	0	1	0
973	970	968	1	0
974	595	479	2	0
975	618	490	1	0
976	292	522	1	0
977	581	495	2	0
978	0	0	2	0
979	0	0	2	0
980	0	0	2	0
981	971	967	2	0
982	0	0	2	0
983	972	965	2	0
984	0	0	1	0
985	0	0	1	0
986	0	0	2	0
987	973	969	2	0
988	0	0	1	0
989	0	0	2	0
990	0	0	2	0
991	0	0	2	0
992	0	0	1	0
993	0	0	2	0
994	0	0	1	0
995	0	0	1	0
996	0	0	2	0
997	0	0	2	0
998	0	0	2	0
999	0	0	2	0
1000	0	0	2	0
1001	0	0	1	0
1002	0	0	2	0
1003	0	0	1	0
1004	0	0	2	0
1005	984	989	1	0
1006	0	0	1	0
1007	0	0	1	0
1008	0	0	1	0
1009	0	0	1	0
1010	0	0	1	0
1011	0	0	2	0
1012	0	0	1	0
1013	0	0	1	0
1014	0	0	2	0
1015	0	0	2	0
1016	0	0	1	0
1017	0	0	2	0
1018	0	0	2	0
1019	0	0	2	0
1020	0	0	2	0
1021	985	991	2	0
1022	0	0	1	0
1023	0	0	1	0
1024	0	0	1	0
1025	0	0	2	0
1026	0	0	2	0
1027	0	0	1	0
1028	0	0	1	0
1029	0	0	1	0
1030	0	0	2	0
1031	0	0	2	0
1032	0	0	2	0
1033	0	0	1	0
1034	0	0	2	0
1035	0	0	1	0
1036	0	0	2	0
1037	0	0	2	0
1038	988	998	2	0
1039	0	0	2	0
1040	0	0	2	0
1041	0	0	2	0
1042	0	0	2	0
1043	0	0	2	0
1044	0	0	2	0
1045	0	0	2	0
1046	0	0	2	0
1047	0	0	2	0
1048	0	0	2	0
1049	0	0	2	0
1050	0	0	2	0
1051	994	1000	2	0
1052	0	0	2	0
1053	0	0	2	0
1054	0	0	1	0
1055	0	0	1	0
1056	992	979	1	0
1057	0	0	2	0
1058	1005	981	1	0
1059	1009	1002	2	0
1060	0	0	2	0
1061	0	0	1	0
1062	1009	996	1	0
1063	0	0	2	0
1064	1007	983	2	0
1065	0	0	2	0
1066	1003	980	1	0
1067	1008	997	1	0
1068	0	0	1	0
1069	0	0	1	0
1070	1001	986	2	0
1071	0	0	2	0
1072	0	0	1	0
1073	1013	1327	1	0
1074	1001	1026	2	0
1075	0	0	2	0
1076	0	0	2	0
1077	0	0	2	0
1078	0	0	1	0
1079	0	0	1	0
1080	0	0	2	0
1081	0	0	2	0
1082	0	0	2	0
1083	0	0	2	0
1084	1016	1030	2	0
1085	0	0	1	0
1086	0	0	1	0
1087	0	0	2	0
1088	0	0	1	0
1089	0	0	1	0
1090	1010	999	1	0
1091	0	0	1	0
1092	0	0	2	0
1093	1027	1034	1	0
1094	0	0	2	0
1095	0	0	1	0
1096	0	0	1	0
1097	0	0	1	0
1098	1033	993	1	0
1099	0	0	2	0
1100	1006	1011	1	0
1101	0	0	1	0
1102	1027	1017	1	0
1103	0	0	1	0
1104	0	0	2	0
1105	0	0	2	0
1106	0	0	2	0
1107	0	0	2	0
1108	1012	982	2	0
1109	0	0	2	0
1110	1029	1014	2	0
1111	0	0	2	0
1112	0	0	2	0
1113	1022	1004	1	0
1114	0	0	1	0
1115	1024	1019	2	0
1116	1035	1025	2	0
1117	0	0	2	0
1118	1054	1043	1	0
1119	0	0	2	0
1120	0	0	2	0
1121	1062	1057	1	0
1122	0	0	1	0
1123	0	0	2	0
1124	0	0	2	0
1125	0	0	2	0
1126	0	0	2	0
1127	0	0	1	0
1128	1068	1031	1	0
1129	0	0	2	0
1130	0	0	2	0
1131	0	0	1	0
1132	1055	1053	2	0
1133	0	0	1	0
1134	1318	1041	1	0
1135	1066	1081	2	0
1136	0	0	1	0
1137	1066	1080	2	0
1138	1066	1080	2	0
1139	0	0	2	0
1140	0	0	1	0
1141	1079	1049	2	0
1142	0	0	1	0
1143	0	0	1	0
1144	1058	987	2	0
1145	1058	987	2	0
1146	1056	1038	2	0
1147	0	0	2	0
1148	1054	1077	1	0
1149	0	0	2	0
1150	0	0	1	0
1151	1055	1015	1	0
1152	0	0	1	0
1153	0	0	2	0
1154	0	0	1	0
1155	0	0	2	0
1156	0	0	1	0
1157	1088	1082	1	0
1158	0	0	1	0
1159	0	0	2	0
1160	1089	1083	2	0
1161	1062	1051	2	0
1162	1062	1094	2	0
1163	0	0	2	0
1164	1067	1059	1	0
1165	1067	1059	2	0
1166	1067	1065	2	0
1167	1069	1076	1	0
1168	0	0	2	0
1169	0	0	2	0
1170	1066	1032	2	0
1171	0	0	2	0
1172	0	0	2	0
1173	0	0	2	0
1174	0	0	2	0
1175	1058	1046	2	0
1176	1072	1071	2	0
1177	0	0	2	0
1178	1096	1037	2	0
1179	0	0	2	0
1180	0	0	2	0
1181	0	0	2	0
1182	0	0	2	0
1183	1055	1111	2	0
1184	1066	983	2	0
1185	1066	983	2	0
1186	1066	983	2	0
1187	1089	1106	2	0
1188	1066	1105	1	0
1189	1091	1039	2	0
1190	1085	1087	1	0
1191	1058	1063	2	0
1192	0	0	2	0
1193	0	0	2	0
1194	0	0	1	0
1195	1066	1080	1	0
1196	1066	1080	2	0
1197	0	0	1	0
1198	0	0	2	0
1199	0	0	2	0
1200	1072	1117	1	0
1201	1073	1021	1	0
1202	0	0	2	0
1203	0	0	2	0
1204	0	0	2	0
1205	422	454	2	0
1206	1066	1120	2	0
1207	1093	1316	2	0
1208	1069	1047	2	0
1209	1055	1092	1	0
1210	1055	1092	2	0
1211	211	334	2	0
1212	0	0	2	0
1213	1069	1050	2	0
1214	0	0	2	0
1215	1086	1104	1	0
1216	1058	1060	2	0
1217	1078	1052	1	0
1218	383	432	2	0
1219	1086	1018	2	0
1220	1101	1099	2	0
1221	1121	1145	2	0
1222	1114	1040	1	0
1223	1058	1319	2	0
1224	1093	1116	2	0
1225	1093	1116	2	0
1226	1079	1139	2	0
1227	1098	1107	2	0
1228	707	731	1	0
1229	0	0	2	0
1230	519	608	2	0
1231	606	406	1	0
1232	0	0	2	0
1233	464	498	2	0
1234	0	0	2	0
1235	489	622	2	0
1236	764	768	1	0
1237	0	0	1	0
1238	763	627	2	0
1239	642	577	2	0
1240	766	420	2	0
1241	595	295	2	0
1242	595	295	2	0
1243	595	295	2	0
1244	0	0	2	0
1245	0	0	2	0
1246	1066	1075	2	0
1247	1093	1328	1	0
1248	1058	1141	2	0
1249	1134	1084	1	0
1250	1101	1130	2	0
1251	1069	1182	2	0
1252	1062	1135	2	0
1253	0	0	2	0
1254	1062	1137	1	0
1255	561	597	1	0
1256	614	407	1	0
1257	595	299	2	0
1258	595	299	2	0
1259	265	350	1	0
1260	265	350	2	0
1261	548	574	2	0
1262	0	0	2	0
1263	564	623	2	0
1264	0	0	2	0
1265	0	0	1	0
1266	1164	1168	2	0
1267	1164	1169	2	0
1268	1164	1169	2	0
1269	733	682	1	0
1270	764	767	2	0
1271	616	562	2	0
1272	0	0	2	0
1273	879	509	1	0
1274	561	380	1	0
1275	534	635	1	0
1276	601	629	1	0
1277	0	0	1	0
1278	0	0	1	0
1279	618	593	1	0
1280	569	324	1	0
1281	595	531	2	0
1282	581	469	2	0
1283	1142	1129	2	0
1284	1154	1198	2	0
1285	1156	1199	2	0
1286	561	590	2	0
1287	841	520	2	0
1288	775	517	2	0
1289	0	0	2	0
1290	534	634	1	0
1291	568	649	2	0
1292	601	742	2	0
1293	601	792	1	0
1294	568	607	2	0
1295	747	816	2	0
1296	0	0	1	0
1297	621	833	2	0
1298	615	438	1	0
1299	630	817	2	0
1300	894	835	1	0
1301	0	0	1	0
1302	637	524	2	0
1303	603	604	1	0
1304	803	760	2	0
1305	773	502	1	0
1306	0	0	2	0
1307	568	586	2	0
1308	778	600	2	0
1309	0	0	1	0
1310	849	820	1	0
1311	0	0	1	0
1312	0	0	2	0
1313	648	485	1	0
1314	642	644	2	0
1315	879	781	2	0
1316	0	0	2	0
1317	0	0	2	0
1318	0	0	1	0
1319	1023	1020	2	0
1320	1143	1124	2	0
1321	1127	1109	2	0
1322	1058	1153	2	0
1323	1151	1048	1	0
1324	1133	1123	2	0
1325	1118	1177	1	0
1326	0	0	2	0
1327	0	0	2	0
1328	995	990	2	0
1329	0	0	2	0
1330	0	0	1	0
1331	1061	1036	1	0
1332	1095	1020	1	0
1333	419	351	1	0
1334	1102	1119	1	0
1335	292	530	1	0
1336	1127	1042	1	0
1337	1089	1317	1	0
1338	1127	1043	2	0
1339	1058	1319	1	0
1340	1097	1171	1	0
1341	1093	1116	1	0
1342	1058	1329	1	0
1343	1093	1126	2	0
1344	1330	1043	2	0
1345	1133	1163	2	0
1346	1158	1125	2	0
1347	1093	1174	2	0
1348	1101	1181	2	0
1349	1102	1116	2	0
1350	1142	1149	2	0
1351	1098	1176	1	0
1352	1093	1173	1	0
1353	1093	1173	2	0
1354	1100	1138	2	0
1355	1335	1204	1	0
1356	0	0	1	0
1357	602	827	1	0
1358	648	389	2	0
1359	323	843	2	0
1360	0	0	2	0
1361	1148	1160	1	0
1362	1167	1110	1	0
1363	1190	1108	2	0
1364	808	782	2	0
1365	809	556	2	0
1366	809	557	2	0
1367	763	545	2	0
1368	809	556	2	0
1369	863	632	2	0
1370	879	702	2	0
1371	784	617	1	0
1372	0	0	2	0
1373	898	744	2	0
1374	898	744	2	0
1375	0	0	2	0
1376	292	373	2	0
1377	758	580	2	0
1378	766	761	2	0
1379	779	687	1	0
1380	779	687	2	0
1381	898	759	2	0
1382	754	538	1	0
1383	754	538	2	0
1384	1164	1137	1	0
1385	0	0	2	0
1386	1164	1186	1	0
1387	1164	1186	1	0
1388	1164	1196	1	0
1389	1122	1192	1	0
1390	863	858	2	0
1391	863	859	1	0
1392	0	0	1	0
1393	426	745	2	0
1394	0	0	2	0
1395	841	714	2	0
1396	842	694	1	0
1397	639	417	2	0
1398	783	523	2	0
1399	773	384	2	0
1400	0	0	2	0
1401	846	770	1	0
1402	800	795	1	0
1403	800	795	2	0
1404	727	796	2	0
1405	640	643	2	0
1406	727	566	2	0
1407	846	620	2	0
1408	0	0	2	0
1409	292	565	2	0
1410	1164	1170	2	0
1411	0	0	2	0
1412	1195	1124	2	0
1413	1336	1074	1	0
1414	0	0	2	0
1415	554	358	2	0
1416	896	631	1	0
1417	581	503	2	0
1418	794	605	1	0
1419	896	786	2	0
1420	773	332	2	0
1421	773	332	2	0
1422	773	584	2	0
1423	1103	1115	1	0
1424	0	0	1	0
1425	790	825	2	0
1426	771	535	2	0
1427	818	488	1	0
1428	1200	1207	1	0
1429	0	0	2	0
1430	846	728	1	0
1431	854	811	2	0
1432	0	0	1	0
1433	818	555	2	0
1434	899	594	2	0
1435	1194	1214	1	0
1436	1103	1112	1	0
1437	581	532	2	0
1438	787	726	2	0
1439	846	851	2	0
1440	800	687	1	0
1441	801	852	2	0
1442	910	834	2	0
1443	790	589	1	0
1444	822	455	1	0
1445	800	732	2	0
1446	800	730	2	0
1447	810	690	2	0
1448	800	730	2	0
1449	1195	1155	1	0
1450	0	0	1	0
1451	891	625	2	0
1452	891	544	2	0
1453	826	524	2	0
1454	884	612	2	0
1455	828	482	2	0
1456	947	815	2	0
1457	1334	1168	1	0
1458	800	782	2	0
1459	800	782	1	0
1460	900	813	2	0
1461	0	0	2	0
1462	853	797	2	0
1463	743	592	2	0
1464	818	456	2	0
1465	818	609	2	0
1466	818	830	2	0
1467	909	843	1	0
1468	1859	2113	1	0
1469	875	871	2	0
1470	919	692	1	0
1471	788	814	1	0
1472	0	0	1	0
1473	519	181	2	0
1474	900	737	2	0
1475	900	812	2	0
1476	0	0	2	0
1477	794	874	2	0
1478	779	845	2	0
1479	895	734	1	0
1480	618	560	2	0
1481	808	837	1	0
1482	0	0	2	0
1483	0	0	1	0
1484	911	751	2	0
1485	844	866	1	0
1486	741	774	2	0
1487	808	837	2	0
1488	1028	1179	1	0
1489	904	382	1	0
1490	1334	1180	2	0
1491	601	740	2	0
1492	916	902	2	0
1493	854	806	1	0
1494	727	850	2	0
1495	918	877	1	0
1496	1201	1146	2	0
1497	854	906	1	0
1498	779	857	1	0
1499	854	836	2	0
1500	640	805	2	0
1501	727	807	1	0
1502	891	765	2	0
1503	779	1238	2	0
1504	854	460	2	0
1505	891	958	1	0
1506	891	624	2	0
1507	854	961	2	0
1508	779	957	2	0
1509	800	529	2	0
1510	891	958	2	0
1511	945	785	2	0
1512	911	777	2	0
1513	1188	1253	2	0
1514	909	873	1	0
1515	878	772	1	0
1516	887	332	2	0
1517	904	583	2	0
1518	904	583	2	0
1519	887	584	2	0
1520	887	584	2	0
1521	887	584	2	0
1522	887	553	2	0
1523	839	897	2	0
1524	739	1264	2	0
1525	0	0	1	0
1526	793	756	1	0
1527	938	819	2	0
1528	1195	1223	1	0
1529	1195	1223	2	0
1530	1118	1178	2	0
1531	1331	1183	2	0
1532	1209	1338	2	0
1533	1222	1132	1	0
1534	946	799	1	0
1535	891	1287	2	0
1536	946	1239	2	0
1537	0	0	2	0
1538	1335	1205	2	0
1539	1333	1211	1	0
1540	935	729	2	0
1541	935	852	2	0
1542	935	852	2	0
1543	946	811	2	0
1544	935	880	1	0
1545	855	908	2	0
1546	601	776	1	0
1547	883	533	2	0
1548	1209	1344	1	0
1549	1209	1344	2	0
1550	0	0	1	0
1551	0	0	1	0
1552	0	0	2	0
1553	1167	1210	1	0
1554	1167	1210	1	0
1555	1209	1321	2	0
1556	892	722	1	0
1557	618	951	2	0
1558	601	914	2	0
1559	1228	761	1	0
1560	976	753	2	0
1561	907	780	2	0
1562	946	556	2	0
1563	907	638	2	0
1564	907	780	1	0
1565	1259	646	1	0
1566	1236	720	2	0
1567	946	731	1	0
1568	1128	1213	2	0
1569	1201	1187	2	0
1570	1334	1185	2	0
1571	1334	1185	2	0
1572	856	625	2	0
1573	883	915	1	0
1574	601	1262	2	0
1575	519	515	1	0
1576	519	515	2	0
1577	948	579	2	0
1578	904	289	2	0
1579	903	860	1	0
1580	955	587	2	0
1581	1332	1115	1	0
1582	1332	1348	2	0
1583	1332	1348	2	0
1584	0	0	2	0
1585	938	412	1	0
1586	1231	848	1	0
1587	900	876	2	0
1588	900	1045	2	0
1589	601	582	2	0
1590	942	913	2	0
1591	955	575	1	0
1592	938	331	2	0
1593	840	435	2	0
1594	1334	1184	1	0
1595	1334	1184	2	0
1596	1334	1184	2	0
1597	1339	1193	2	0
1598	926	921	2	0
1599	926	922	2	0
1600	933	931	2	0
1601	925	923	2	0
1602	925	923	2	0
1603	925	923	1	0
1604	927	924	2	0
1605	927	924	1	0
1606	0	0	1	0
1607	0	0	2	0
1608	933	929	2	0
1609	933	930	2	0
1610	933	930	1	0
1611	900	645	2	0
1612	1339	1214	2	0
1613	1113	1244	2	0
1614	891	626	1	0
1615	952	912	1	0
1616	1339	1346	2	0
1617	1256	547	1	0
1618	950	591	2	0
1619	907	806	2	0
1620	907	806	1	0
1621	935	1304	2	0
1622	1228	716	1	0
1623	935	802	2	0
1624	1228	804	2	0
1625	948	543	2	0
1626	948	738	2	0
1627	1188	1216	2	0
1628	900	813	2	0
1629	905	1289	2	0
1630	954	941	1	0
1631	323	597	2	0
1632	1231	507	1	0
1633	946	869	2	0
1634	935	1314	2	0
1635	946	869	2	0
1636	867	1292	1	0
1637	1334	1186	2	0
1638	1334	1064	1	0
1639	900	1288	2	0
1640	900	1288	2	0
1641	1276	1229	1	0
1642	636	549	2	0
1643	935	717	2	0
1644	935	889	2	0
1645	962	831	1	0
1646	1259	872	1	0
1647	1259	872	1	0
1648	1276	1360	1	0
1649	1325	1189	1	0
1650	1355	1218	2	0
1651	976	832	1	0
1652	808	1368	2	0
1653	900	759	1	0
1654	1113	1225	2	0
1655	917	944	2	0
1656	900	647	2	0
1657	905	1044	2	0
1658	938	531	2	0
1659	948	847	2	0
1660	639	949	2	0
1661	0	0	1	0
1662	2018	2288	1	0
1663	0	0	1	0
1664	0	0	1	0
1665	0	0	1	0
1666	0	0	1	0
1667	0	0	1	0
1668	0	0	1	0
1669	1290	865	2	0
1670	1290	865	2	0
1671	946	1364	2	0
1672	1217	1283	2	0
1673	1215	1110	1	0
1674	1090	1208	2	0
1675	1217	1350	2	0
1676	1090	1219	1	0
1677	1276	882	2	0
1678	1275	750	1	0
1679	1275	940	2	0
1680	1259	881	1	0
1681	976	862	2	0
1682	1352	1246	1	0
1683	640	836	1	0
1684	907	837	2	0
1685	907	906	2	0
1686	956	901	2	0
1687	1356	1211	2	0
1688	1255	885	1	0
1689	883	1235	1	0
1690	891	762	1	0
1691	891	760	2	0
1692	959	890	2	0
1693	1278	1372	2	0
1694	1280	583	2	0
1695	1392	1394	1	0
1696	928	931	1	0
1697	1254	1223	1	0
1698	1255	755	1	0
1699	900	1312	2	0
1700	1279	951	1	0
1701	900	1374	1	0
1702	1280	493	1	0
1703	1387	1285	1	0
1704	891	799	2	0
1705	932	934	2	0
1706	932	934	2	0
1707	1197	1385	2	0
1708	1254	1345	1	0
1709	1254	1221	2	0
1710	1311	1400	1	0
1711	975	332	2	0
1712	938	1281	2	0
1713	1483	1234	2	0
1714	950	599	2	0
1715	1276	791	1	0
1716	1273	1478	2	0
1717	821	1270	1	0
1718	1274	823	1	0
1719	1309	541	1	0
1720	1352	1245	2	0
1721	1351	1284	2	0
1722	0	0	2	0
1723	1483	752	2	0
1724	1351	1349	1	0
1725	1352	1184	2	0
1726	891	729	2	0
1727	1274	1282	2	0
1728	1402	644	2	0
1729	1311	1408	2	0
1730	611	1260	2	0
1731	1335	1203	2	0
1732	1352	1206	2	0
1733	1356	1212	1	0
1734	0	0	2	0
1735	0	0	2	0
1736	0	0	2	0
1737	1664	1736	2	0
1738	1664	1736	2	0
1739	1303	943	1	0
1740	955	1308	2	0
1741	1303	1286	2	0
1742	1391	1295	2	0
1743	1300	735	2	0
1744	1303	619	2	0
1745	1352	1196	1	0
1746	1352	1196	2	0
1747	1275	1425	2	0
1748	1275	1425	2	0
1749	1296	1306	2	0
1750	1663	2013	1	0
1751	0	0	1	0
1752	0	0	1	0
1753	0	0	1	0
1754	0	0	1	0
1755	0	0	1	0
1756	0	0	2	0
1757	0	0	1	0
1758	1382	831	1	0
1759	864	978	2	0
1760	891	960	2	0
1761	864	1307	1	0
1762	1379	1441	2	0
1763	1303	1232	2	0
1764	1280	549	2	0
1765	939	1608	2	0
1766	1293	749	1	0
1767	1298	1272	2	0
1768	1340	1412	1	0
1769	1382	861	2	0
1770	1371	567	2	0
1771	1303	418	1	0
1772	1303	1233	2	0
1773	1254	1248	2	0
1774	1379	1370	1	0
1775	1379	837	2	0
1776	1430	1494	2	0
1777	1603	1604	2	0
1778	1481	1458	2	0
1779	1293	1297	1	0
1780	1293	829	1	0
1781	1428	1162	2	0
1782	519	751	1	0
1783	1277	1414	2	0
1784	0	0	1	0
1785	1428	1266	2	0
1786	1265	423	1	0
1787	1428	1268	2	0
1788	1430	811	2	0
1789	1436	1353	1	0
1790	1483	759	2	0
1791	1428	1161	1	0
1792	1483	1474	1	0
1793	1483	1474	1	0
1794	0	0	1	0
1795	0	0	1	0
1796	0	0	2	0
1797	0	0	2	0
1798	0	0	2	0
1799	0	0	2	0
1800	1794	1799	2	0
1801	1795	1756	2	0
1802	1664	1734	2	0
1803	1753	1735	2	0
1804	1752	1798	2	0
1805	1752	1797	2	0
1806	1664	1796	2	0
1807	1610	1598	1	0
1808	1610	1598	2	0
1809	1610	1598	2	0
1810	1428	1267	2	0
1811	1428	1410	2	0
1812	0	0	1	0
1813	1301	1375	2	0
1814	1430	1504	2	0
1815	1401	638	2	0
1816	1430	1507	1	0
1817	1273	1240	2	0
1818	1273	1367	2	0
1819	1237	893	1	0
1820	1550	1202	1	0
1821	1305	573	2	0
1822	1298	1242	2	0
1823	1483	1476	2	0
1824	1388	1482	2	0
1825	1481	1478	1	0
1826	1427	1281	2	0
1827	1337	1251	2	0
1828	1337	1251	2	0
1829	1157	1070	2	0
1830	1493	1406	2	0
1831	1440	1506	2	0
1832	1493	1406	2	0
1833	1553	1532	1	0
1834	1525	1381	1	0
1835	1450	1326	1	0
1836	1388	1411	2	0
1837	1351	1347	1	0
1838	1388	1175	1	0
1839	1389	1115	1	0
1840	1388	1221	2	0
1841	1388	1221	2	0
1842	1386	1144	2	0
1843	1386	1144	2	0
1844	1247	1571	2	0
1845	1514	974	1	0
1846	1303	1557	2	0
1847	950	1359	1	0
1848	1498	1378	1	0
1849	1459	1540	2	0
1850	1495	888	1	0
1851	1505	1380	2	0
1852	1606	1607	2	0
1853	1435	1343	1	0
1854	1435	1165	2	0
1855	1435	1165	2	0
1856	1435	1165	2	0
1857	1310	1511	1	0
1858	1548	1530	1	0
1859	0	0	1	0
1860	1361	1827	1	0
1861	1361	1827	2	0
1862	1361	1827	2	0
1863	1361	1828	2	0
1864	1323	1496	2	0
1865	1249	1569	1	0
1866	1444	1454	1	0
1867	950	596	2	0
1868	1396	1442	2	0
1869	0	0	1	0
1870	1610	1601	2	0
1871	1515	1230	1	0
1872	1247	1596	1	0
1873	1457	1226	1	0
1874	1341	1595	2	0
1875	1341	1595	2	0
1876	1435	1224	2	0
1877	1440	769	2	0
1878	1665	1588	1	0
1879	1665	1588	2	0
1880	1303	613	2	0
1881	1449	1220	2	0
1882	1449	1220	1	0
1883	1435	1613	2	0
1884	1605	1609	2	0
1885	950	1241	2	0
1886	1556	1455	2	0
1887	1489	1463	1	0
1888	1559	1458	2	0
1889	1440	1315	2	0
1890	1501	1366	2	0
1891	1665	1434	2	0
1892	1525	1460	2	0
1893	1505	782	2	0
1894	1534	961	2	0
1895	1534	961	2	0
1896	1505	797	2	0
1897	1505	1535	1	0
1898	1559	1445	2	0
1899	1440	857	2	0
1900	1605	1598	2	0
1901	1605	1598	2	0
1902	1605	1599	1	0
1903	1497	837	1	0
1904	1497	837	1	0
1905	1472	1252	1	0
1906	1293	920	2	0
1907	1471	1589	2	0
1908	1471	1589	2	0
1909	1586	1263	2	0
1910	1586	1263	2	0
1911	1668	1587	2	0
1912	1501	1462	2	0
1913	1567	1504	1	0
1914	1501	1508	1	0
1915	1501	1508	2	0
1916	1479	1655	1	0
1917	1668	1611	2	0
1918	1488	1320	1	0
1919	1423	1166	1	0
1920	1488	1191	2	0
1921	1459	811	2	0
1922	1544	1502	2	0
1923	1551	1537	2	0
1924	1586	1358	1	0
1925	1416	1369	2	0
1926	1579	1390	2	0
1927	1489	746	2	0
1928	1489	1243	2	0
1929	1489	1243	2	0
1930	1489	1258	2	0
1931	1489	1258	2	0
1932	1605	934	2	0
1933	0	0	2	0
1934	1489	1302	2	0
1935	1689	1677	1	0
1936	1526	1398	1	0
1937	1667	1475	1	0
1938	1667	1475	2	0
1939	1356	1552	1	0
1940	1533	1549	1	0
1941	1622	1403	2	0
1942	1497	1634	2	0
1943	1689	1426	1	0
1944	1305	1281	2	0
1945	1585	1486	1	0
1946	1485	1492	2	0
1947	1666	1640	1	0
1948	1586	1524	2	0
1949	1641	1693	1	0
1950	0	0	1	0
1951	0	0	1	0
1952	1565	1282	2	0
1953	1565	1282	2	0
1954	1528	1584	2	0
1955	1303	1291	1	0
1956	1591	1557	1	0
1957	1384	1513	1	0
1958	1680	1618	1	0
1959	1357	1455	1	0
1960	1342	1490	1	0
1961	1819	1438	1	0
1962	1493	1395	1	0
1963	1554	1531	1	0
1964	1653	1373	2	0
1965	1485	936	2	0
1966	1485	937	2	0
1967	1485	1383	1	0
1968	1614	1536	2	0
1969	1614	1671	1	0
1970	1614	1536	2	0
1971	1605	1600	1	0
1972	1605	1600	2	0
1973	1467	748	2	0
1974	1489	1420	2	0
1975	1362	1672	1	0
1976	1678	1657	2	0
1977	1467	1417	2	0
1978	1498	1500	2	0
1979	1695	1729	1	0
1980	1534	1541	2	0
1981	1614	1441	2	0
1982	1534	1542	2	0
1983	1534	1542	2	0
1984	1534	1542	1	0
1985	1269	1566	2	0
1986	1544	1439	2	0
1987	1614	1446	2	0
1988	1534	1541	1	0
1989	1534	1542	2	0
1990	1470	1469	1	0
1991	1678	1491	2	0
1992	1701	1461	2	0
1993	1701	1639	2	0
1994	1647	1714	1	0
[truncated: 3,396 more rows]

## Sheet: smallpig
input pedigree size 1321
input pedigree record names 3 integers 2
input pedigree record father mother
input pedigree record gender present
input pedigree record observed present
*****************
1	0	0	1	0
2	0	0	1	0
3	0	0	1	0
4	0	0	1	0
5	0	0	1	0
6	0	0	1	0
7	0	0	1	0
8	0	0	1	0
9	0	0	1	0
10	0	0	1	0
11	0	0	1	0
12	0	0	1	0
13	0	0	1	0
14	0	0	1	0
15	0	0	1	0
16	0	0	1	0
17	0	0	1	0
18	0	0	1	0
19	0	0	1	0
20	0	0	1	0
21	0	0	1	0
22	0	0	1	0
23	0	0	1	0
24	0	0	1	0
25	0	0	1	0
26	0	0	1	0
27	0	0	1	0
28	0	0	1	0
29	0	0	1	0
30	0	0	1	0
31	0	0	1	0
32	0	0	1	0
33	0	0	1	0
34	0	0	1	0
35	0	0	1	0
36	0	0	1	0
37	0	0	1	0
38	0	0	1	0
39	0	0	1	0
40	0	0	1	0
41	0	0	1	0
42	0	0	1	0
43	0	0	1	0
44	0	0	1	0
45	0	0	1	0
46	0	0	1	0
47	0	0	1	0
48	0	0	1	0
49	0	0	1	0
50	0	0	1	0
51	0	0	1	0
52	0	0	1	0
53	0	0	1	0
54	0	0	1	0
55	0	0	1	0
56	0	0	1	0
57	0	0	1	0
58	0	0	1	0
59	0	0	1	0
60	0	0	1	0
61	0	0	2	0
62	0	0	2	0
63	0	0	2	0
64	0	0	2	0
65	0	0	2	0
66	0	0	2	0
67	0	0	2	0
68	0	0	2	0
69	0	0	2	0
70	0	0	2	0
71	0	0	2	0
72	0	0	2	0
73	0	0	2	0
74	0	0	2	0
75	0	0	2	0
76	0	0	2	0
77	0	0	2	0
78	0	0	2	0
79	0	0	2	0
80	0	0	2	0
81	0	0	2	0
82	0	0	2	0
83	0	0	2	0
84	0	0	2	0
85	0	0	2	0
86	0	0	2	0
87	0	0	2	0
88	0	0	2	0
89	0	0	2	0
90	0	0	2	0
91	0	0	2	0
92	0	0	2	0
93	0	0	2	0
94	0	0	2	0
95	0	0	2	0
96	0	0	2	0
97	0	0	2	0
98	0	0	2	0
99	0	0	2	0
100	0	0	2	0
101	0	0	2	0
102	0	0	2	0
103	0	0	2	0
104	0	0	2	0
105	0	0	2	0
106	0	0	2	0
107	0	0	2	0
108	0	0	2	0
109	0	0	2	0
110	0	0	2	0
111	0	0	2	0
112	0	0	2	0
113	0	0	2	0
114	0	0	2	0
115	0	0	2	0
116	0	0	2	0
117	0	0	2	0
118	0	0	2	0
119	0	0	2	0
120	0	0	2	0
121	0	0	2	0
122	0	0	2	0
123	0	0	2	0
124	0	0	2	0
125	0	0	2	0
126	0	0	2	0
127	0	0	2	0
128	0	0	2	0
129	0	0	2	0
130	0	0	2	0
131	0	0	2	0
132	0	0	2	0
133	0	0	2	0
134	0	0	2	0
135	0	0	2	0
136	0	0	2	0
137	0	0	2	0
138	0	0	2	0
139	0	0	2	0
140	0	0	2	0
141	0	0	2	0
142	0	0	2	0
143	0	0	2	0
144	0	0	2	0
145	0	0	2	0
146	0	0	2	0
147	0	0	2	0
148	0	0	2	0
149	0	0	2	0
150	0	0	2	0
151	0	0	2	0
152	0	0	2	0
153	0	0	2	0
154	0	0	2	0
155	0	0	2	0
156	0	0	2	0
157	0	0	2	0
158	0	0	2	0
159	0	0	2	0
160	0	0	2	0
161	0	0	2	0
162	0	0	2	0
163	0	0	2	0
164	0	0	2	0
165	0	0	2	0
166	0	0	2	0
167	0	0	2	0
168	0	0	2	0
169	0	0	2	0
170	0	0	2	0
171	0	0	2	0
172	0	0	2	0
173	0	0	2	0
174	0	0	2	0
175	0	0	2	0
176	0	0	2	0
177	0	0	2	0
178	0	0	2	0
179	0	0	2	0
180	0	0	2	0
181	0	0	2	0
182	0	0	2	0
183	0	0	2	0
184	0	0	2	0
185	0	0	2	0
186	0	0	2	0
187	0	0	2	0
188	0	0	2	0
189	0	0	2	0
190	0	0	2	0
191	0	0	2	0
192	0	0	2	0
193	0	0	2	0
194	0	0	2	0
195	0	0	2	0
196	0	0	2	0
197	0	0	2	0
198	0	0	2	0
199	0	0	2	0
200	0	0	2	0
201	0	0	2	0
202	0	0	2	0
203	0	0	2	0
204	0	0	2	0
205	0	0	2	0
206	0	0	2	0
207	0	0	2	0
208	0	0	2	0
209	0	0	2	0
210	0	0	2	0
211	0	0	2	0
212	0	0	2	0
213	0	0	2	0
214	0	0	2	0
215	0	0	2	0
216	0	0	2	0
217	0	0	2	0
218	0	0	2	0
219	0	0	2	0
220	0	0	2	0
221	0	0	2	0
222	0	0	2	0
223	0	0	2	0
224	0	0	2	0
225	0	0	2	0
226	0	0	2	0
227	0	0	2	0
228	0	0	2	0
229	0	0	2	0
230	0	0	2	0
231	0	0	2	0
232	0	0	2	0
233	0	0	2	0
234	0	0	2	0
235	0	0	2	0
236	0	0	2	0
237	0	0	2	0
238	0	0	2	0
239	0	0	2	0
240	0	0	2	0
241	0	0	2	0
242	0	0	2	0
243	0	0	2	0
244	0	0	2	0
245	0	0	2	0
246	0	0	2	0
247	0	0	2	0
248	0	0	2	0
249	0	0	2	0
250	0	0	2	0
251	0	0	2	0
252	0	0	2	0
253	0	0	2	0
254	0	0	2	0
255	0	0	2	0
256	0	0	2	0
257	0	0	2	0
258	0	0	2	0
259	0	0	2	0
260	0	0	2	0
261	0	0	2	0
262	0	0	2	0
263	0	0	2	0
264	0	0	2	0
265	0	0	2	0
266	0	0	2	0
267	0	0	2	0
268	0	0	2	0
269	0	0	2	0
270	0	0	2	0
271	0	0	2	0
272	0	0	2	0
273	0	0	2	0
274	0	0	2	0
275	0	0	2	0
276	0	0	2	0
277	0	0	2	0
278	0	0	2	0
279	0	0	2	0
280	0	0	2	0
281	0	0	2	0
282	0	0	2	0
283	0	0	2	0
284	0	0	2	0
285	0	0	2	0
286	0	0	2	0
287	0	0	2	0
288	0	0	2	0
289	0	0	2	0
290	0	0	2	0
291	0	0	2	0
292	0	0	2	0
293	0	0	2	0
294	0	0	2	0
295	0	0	2	0
296	0	0	2	0
297	0	0	2	0
298	0	0	2	0
299	0	0	2	0
300	0	0	2	0
301	0	0	2	0
302	0	0	2	0
303	0	0	2	0
304	0	0	2	0
305	0	0	2	0
306	0	0	2	0
307	0	0	2	0
308	0	0	2	0
309	0	0	2	0
310	0	0	2	0
311	0	0	2	0
312	21	61	1	1
313	46	61	1	1
314	46	61	1	1
315	18	62	1	1
316	4	63	1	1
317	4	63	1	1
318	4	63	1	1
319	4	63	1	1
320	5	64	1	1
321	5	64	1	1
322	18	65	1	1
323	21	66	1	1
324	23	66	1	1
325	23	66	1	1
326	23	66	1	1
327	23	66	1	1
328	32	66	1	1
329	32	66	1	1
330	2	67	1	1
331	9	67	1	1
332	21	67	1	1
333	21	67	1	1
334	55	67	1	1
335	55	67	1	1
336	55	67	1	1
337	55	67	1	1
338	55	67	2	1
339	55	67	2	1
340	33	68	1	1
341	41	68	1	1
342	41	68	1	1
343	13	69	1	1
344	13	69	1	1
345	13	69	1	1
346	13	69	1	1
347	15	70	1	1
348	15	70	1	1
349	10	71	1	1
350	32	71	1	1
351	42	71	1	1
352	42	71	1	1
353	42	71	1	1
354	27	72	1	1
355	11	73	1	1
356	11	73	1	1
357	5	74	1	1
358	19	74	1	1
359	19	74	1	1
360	19	74	1	1
361	19	74	1	1
362	32	74	2	1
363	32	74	1	1
364	32	74	1	1
365	11	75	1	1
366	11	75	1	1
367	11	75	1	1
368	17	75	1	1
369	17	75	1	1
370	9	76	1	1
371	4	77	1	1
372	4	77	1	1
373	12	77	1	1
374	12	77	1	1
375	26	77	1	1
376	26	77	1	1
377	26	77	1	1
378	46	77	2	1
379	46	77	1	1
380	8	78	1	1
381	8	78	1	1
382	8	78	1	1
383	8	78	1	1
384	7	79	1	1
385	7	79	1	1
386	34	79	1	1
387	8	80	1	1
388	8	80	1	1
389	41	80	1	1
390	42	80	1	1
391	42	80	1	1
392	16	81	1	1
393	16	81	1	1
394	16	81	1	1
395	16	81	1	1
396	15	82	1	1
397	13	83	1	1
398	13	83	1	1
399	27	83	1	1
400	27	83	1	1
401	34	83	1	1
402	34	83	1	1
403	34	83	1	1
404	39	83	1	1
405	10	84	1	1
406	12	85	1	1
407	12	85	1	1
408	16	85	1	1
409	16	85	1	1
410	10	86	1	1
411	11	87	1	1
412	11	87	1	1
413	11	87	1	1
414	4	88	1	1
415	4	88	1	1
416	4	88	1	1
417	10	89	1	1
418	10	89	1	1
419	15	90	2	1
420	39	90	1	1
421	53	90	2	1
422	14	91	1	1
423	12	92	1	1
424	46	92	1	1
425	46	92	1	1
426	10	93	1	1
427	5	94	1	1
428	18	94	1	1
429	18	94	1	1
430	5	95	1	1
431	5	95	1	1
432	11	95	1	1
433	30	95	2	1
434	37	95	1	1
435	45	95	1	1
436	24	96	1	1
437	46	96	1	1
438	14	97	1	1
439	31	97	1	1
440	31	97	1	1
441	33	97	1	1
442	41	97	1	1
443	41	97	1	1
444	5	98	1	1
445	24	98	1	1
446	7	99	1	1
447	7	99	1	1
448	29	99	1	1
449	29	99	1	1
450	29	99	1	1
451	29	99	1	1
452	32	99	1	1
453	43	99	1	1
454	57	99	1	1
455	15	100	1	1
456	15	100	1	1
457	17	100	1	1
458	25	101	2	1
459	25	101	1	1
460	25	101	1	1
461	25	102	1	1
462	25	102	1	1
463	25	102	1	1
464	14	103	1	1
465	14	103	1	1
466	14	103	1	1
467	10	104	1	1
468	10	104	1	1
469	22	104	1	1
470	22	104	1	1
471	22	104	1	1
472	22	104	2	1
473	37	104	1	1
474	37	104	1	1
475	42	104	1	1
476	52	104	1	1
477	52	104	2	1
478	52	104	1	1
479	15	105	1	1
480	15	105	1	1
481	16	106	1	1
482	16	106	1	1
483	16	106	1	1
484	16	106	1	1
485	17	106	1	1
486	17	106	1	1
487	17	106	1	1
488	13	107	1	1
489	33	107	1	1
490	33	107	1	1
491	6	108	1	1
492	12	108	1	1
493	12	108	1	1
494	29	108	1	1
495	29	108	1	1
496	8	109	1	1
497	8	109	1	1
498	31	109	1	1
499	32	109	1	1
500	47	109	1	1
501	47	109	1	1
502	51	109	1	1
503	51	109	1	1
504	51	109	1	1
505	13	110	1	1
506	13	110	1	1
507	13	110	1	1
508	32	110	1	1
509	15	111	1	1
510	29	111	1	1
511	38	111	1	1
512	56	111	1	1
513	56	111	1	1
514	5	112	1	1
515	18	112	1	1
516	29	112	1	1
517	29	112	1	1
518	32	112	1	1
519	32	112	1	1
520	58	112	1	1
521	58	112	1	1
522	58	112	1	1
523	5	113	1	1
524	5	113	1	1
525	5	113	1	1
526	18	113	1	1
527	5	114	1	1
528	11	114	2	1
529	28	114	1	1
530	28	114	1	1
531	36	114	1	1
532	45	114	2	1
533	45	114	1	1
534	45	114	1	1
535	45	114	1	1
536	10	115	1	1
537	45	115	1	1
538	9	116	1	1
539	9	116	1	1
540	16	116	1	1
541	19	117	1	1
542	19	117	1	1
543	28	117	1	1
544	28	117	1	1
545	28	117	1	1
546	28	117	1	1
547	36	117	1	1
548	36	117	1	1
549	2	118	1	1
550	5	119	1	1
551	5	119	1	1
552	5	119	1	1
553	19	119	1	1
554	19	119	1	1
555	26	119	1	1
556	26	119	1	1
557	26	119	2	1
558	26	119	2	1
559	1	120	1	1
560	1	120	1	1
561	1	120	1	1
562	24	120	1	1
563	24	120	1	1
564	33	120	1	1
565	8	121	1	1
566	8	121	1	1
567	31	121	1	1
568	31	121	1	1
569	31	121	1	1
570	31	121	1	1
571	33	121	1	1
572	38	121	1	1
573	38	121	1	1
574	38	121	1	1
575	51	121	1	1
576	51	121	1	1
577	51	121	1	1
578	11	122	1	1
579	11	122	1	1
580	11	122	1	1
581	7	123	1	1
582	7	123	1	1
583	7	123	1	1
584	11	123	1	1
585	11	123	1	1
586	28	123	1	1
587	28	123	1	1
588	38	123	1	1
589	11	124	1	1
590	5	125	1	1
591	20	125	1	1
592	20	125	1	1
593	27	125	1	1
594	27	125	1	1
595	40	125	1	1
596	40	125	1	1
597	45	125	1	1
598	45	125	1	1
599	45	125	1	1
600	45	125	1	1
601	45	125	1	1
602	58	125	1	1
603	15	126	1	1
604	15	127	1	1
605	8	128	1	1
606	26	128	1	1
607	26	128	1	1
608	15	129	1	1
609	15	129	1	1
610	30	129	2	1
611	16	130	1	1
612	16	130	1	1
613	16	130	1	1
614	17	130	1	1
615	17	130	1	1
616	37	130	1	1
617	37	130	1	1
618	10	131	1	1
619	10	131	1	1
620	46	131	1	1
621	7	132	1	1
622	12	132	1	1
623	17	133	1	1
624	17	133	1	1
625	17	133	1	1
626	18	133	1	1
627	32	133	1	1
628	32	133	1	1
629	32	133	1	1
630	32	133	1	1
631	43	133	1	1
632	43	133	1	1
633	43	133	1	1
634	7	134	1	1
635	7	134	1	1
636	7	134	1	1
637	3	135	1	1
638	19	135	1	1
639	19	135	1	1
640	29	135	1	1
641	9	136	1	1
642	9	136	1	1
643	9	136	1	1
644	19	136	1	1
645	29	136	1	1
646	36	136	1	1
647	36	136	1	1
648	36	136	1	1
649	9	137	1	1
650	9	137	1	1
651	28	137	1	1
652	38	137	1	1
653	7	138	1	1
654	5	139	1	1
655	5	139	1	1
656	5	139	1	1
657	11	139	1	1
658	11	139	1	1
659	11	139	1	1
660	17	140	1	1
661	19	140	1	1
662	19	140	1	1
663	15	141	1	1
664	15	141	1	1
665	15	141	1	1
666	15	141	1	1
667	8	142	1	1
668	8	142	1	1
669	8	142	1	1
670	17	143	1	1
671	13	144	1	1
672	13	144	1	1
673	13	144	1	1
674	13	144	1	1
675	22	144	1	1
676	10	145	1	1
677	12	146	1	1
678	12	146	1	1
679	15	147	1	1
680	15	147	1	1
681	26	147	1	1
682	26	147	1	1
683	44	147	1	1
684	12	148	1	1
685	12	148	1	1
686	42	148	1	1
687	46	148	1	1
688	46	148	1	1
689	55	148	2	1
690	55	148	1	1
691	55	148	1	1
692	18	149	1	1
693	18	149	1	1
694	36	150	1	1
695	43	150	1	1
696	43	150	1	1
697	43	150	1	1
698	9	151	1	1
699	24	151	1	1
700	24	151	1	1
701	24	151	1	1
702	28	151	1	1
703	38	151	1	1
704	38	151	1	1
705	38	151	1	1
706	58	151	1	1
707	58	151	2	1
708	57	152	1	1
709	57	152	1	1
710	35	153	1	1
711	3	154	1	1
712	20	154	1	1
713	20	154	1	1
714	20	154	1	1
715	27	154	1	1
716	27	154	1	1
717	27	154	1	1
718	38	154	1	1
719	38	154	2	1
720	38	154	1	1
721	53	154	1	1
722	5	155	1	1
723	5	155	1	1
724	19	155	1	1
725	2	156	1	1
726	2	156	1	1
727	3	157	1	1
728	3	157	1	1
729	5	158	1	1
730	5	158	1	1
731	5	158	1	1
732	20	158	1	1
733	20	158	1	1
734	20	158	1	1
735	28	158	1	1
736	28	158	1	1
737	38	158	1	1
738	24	159	1	1
739	24	159	1	1
740	24	159	1	1
741	24	159	1	1
742	27	159	1	1
743	27	159	1	1
744	27	159	1	1
745	44	159	1	1
746	57	160	1	1
747	57	160	1	1
748	57	160	1	1
749	57	160	1	1
750	57	160	1	1
751	40	161	1	1
752	50	162	1	1
753	19	163	1	1
754	19	163	1	1
755	19	163	1	1
756	26	163	2	1
757	26	163	2	1
758	26	163	2	1
759	26	163	1	1
760	26	163	1	1
761	38	163	1	1
762	38	163	1	1
763	48	163	2	1
764	48	163	2	1
765	48	163	1	1
766	13	164	1	1
767	19	165	1	1
768	19	165	1	1
769	27	165	1	1
770	40	165	1	1
771	40	165	1	1
772	2	166	1	1
773	29	166	1	1
774	36	166	1	1
775	36	166	1	1
776	36	166	1	1
777	45	166	2	1
778	45	166	2	1
779	45	166	2	1
780	45	166	1	1
781	5	167	1	1
782	5	167	1	1
783	5	167	1	1
784	5	167	1	1
785	14	168	1	1
786	14	168	1	1
787	14	168	1	1
788	2	169	1	1
789	19	169	1	1
790	19	169	1	1
791	19	169	1	1
792	29	169	2	1
793	29	169	2	1
794	29	169	2	1
795	29	169	1	1
796	41	169	1	1
797	41	169	1	1
798	7	170	1	1
799	7	170	1	1
800	7	170	1	1
801	7	170	1	1
802	26	170	1	1
803	26	170	2	1
804	26	170	2	1
805	26	170	1	1
806	42	170	1	1
807	42	170	1	1
808	17	171	1	1
809	57	172	1	1
810	15	173	1	1
811	15	173	1	1
812	8	174	1	1
813	31	174	1	1
814	31	174	1	1
815	33	174	1	1
816	33	174	1	1
817	44	174	1	1
818	13	175	1	1
819	10	176	1	1
820	10	176	1	1
821	10	176	1	1
822	10	176	1	1
823	23	176	1	1
824	23	176	1	1
825	23	176	1	1
826	33	176	2	1
827	33	176	1	1
828	33	176	1	1
829	33	176	1	1
830	41	176	1	1
831	41	176	1	1
832	41	176	1	1
833	41	176	1	1
834	22	177	1	1
835	22	177	1	1
836	34	177	1	1
837	34	177	1	1
838	47	177	1	1
839	47	177	1	1
840	47	177	1	1
841	51	177	1	1
842	51	177	1	1
843	57	178	1	1
844	57	178	1	1
845	57	178	1	1
846	57	178	1	1
847	15	179	1	1
848	15	179	1	1
849	15	179	1	1
850	15	179	1	1
851	15	179	1	1
852	15	179	1	1
853	15	179	1	1
854	15	179	1	1
855	8	180	1	1
856	27	180	1	1
857	27	180	1	1
858	35	180	1	1
859	39	180	1	1
860	39	180	1	1
861	52	180	1	1
862	15	181	1	1
863	15	181	1	1
864	18	182	1	1
865	18	182	1	1
866	18	182	1	1
867	18	182	1	1
868	26	182	1	1
869	26	182	1	1
870	26	182	1	1
871	14	183	1	1
872	14	183	1	1
873	25	183	1	1
874	34	183	1	1
875	34	183	1	1
876	14	184	1	1
877	14	184	1	1
878	14	184	1	1
879	14	184	1	1
880	14	184	1	1
881	31	184	1	1
882	34	184	1	1
883	5	185	1	1
884	5	185	1	1
885	5	185	1	1
886	15	186	1	1
887	15	186	1	1
888	22	186	2	1
889	12	187	1	1
890	18	188	1	1
891	45	188	1	1
892	18	189	1	1
893	18	189	1	1
894	15	190	1	1
895	15	190	1	1
896	5	191	1	1
897	5	191	1	1
898	5	191	1	1
899	5	191	1	1
900	57	192	1	1
901	57	192	1	1
902	57	192	1	1
903	40	193	1	1
904	21	194	2	1
905	46	194	1	1
906	46	194	1	1
907	46	194	1	1
908	47	194	1	1
909	54	194	1	1
910	54	194	2	1
911	54	194	1	1
912	54	194	1	1
913	33	195	1	1
914	42	195	1	1
915	42	195	1	1
916	42	195	1	1
917	42	195	1	1
918	31	196	1	1
919	33	197	2	1
920	33	197	2	1
921	33	197	1	1
922	41	197	1	1
923	41	197	1	1
924	41	197	1	1
925	44	197	1	1
926	44	197	1	1
927	34	198	1	1
928	41	198	1	1
929	41	198	1	1
930	22	199	1	1
931	22	199	1	1
932	22	199	2	1
933	41	199	1	1
934	41	199	1	1
935	46	199	1	1
936	51	199	1	1
937	51	199	1	1
938	34	200	1	1
939	47	200	1	1
940	47	200	2	1
941	47	200	1	1
942	49	200	2	1
943	49	200	2	1
944	49	200	1	1
945	49	200	1	1
946	49	200	1	1
947	49	200	1	1
948	23	201	1	1
949	34	201	1	1
950	34	201	1	1
951	51	201	1	1
952	51	201	1	1
953	51	201	1	1
954	25	202	1	1
955	35	202	1	1
956	35	202	1	1
957	39	202	1	1
958	39	202	1	1
959	39	202	1	1
960	32	203	1	1
961	32	203	1	1
962	49	203	1	1
963	49	203	1	1
964	49	203	1	1
965	30	204	1	1
966	46	204	1	1
967	46	204	1	1
968	46	204	1	1
969	28	205	1	1
970	23	206	1	1
971	37	206	1	1
972	23	207	1	1
973	23	207	1	1
974	37	207	1	1
975	53	207	1	1
976	36	208	1	1
977	36	208	1	1
978	12	209	1	1
979	23	209	2	1
980	23	209	1	1
981	46	209	1	1
982	23	210	1	1
983	46	210	1	1
984	19	211	1	1
985	19	211	1	1
986	33	211	1	1
987	33	211	1	1
988	39	211	1	1
989	14	212	1	1
990	16	213	1	1
991	16	213	1	1
992	46	213	1	1
993	28	214	1	1
994	32	214	1	1
995	57	214	2	1
996	57	214	2	1
997	20	215	1	1
998	20	215	1	1
999	28	215	1	1
1000	28	215	2	1
1001	19	216	1	1
1002	19	216	1	1
1003	29	216	1	1
1004	29	216	1	1
1005	36	216	1	1
1006	36	216	1	1
1007	36	216	1	1
1008	52	216	1	1
1009	18	217	1	1
1010	18	217	1	1
1011	18	217	1	1
1012	34	217	2	1
1013	33	218	1	1
1014	33	218	1	1
1015	33	218	1	1
1016	39	218	1	1
1017	26	219	1	1
1018	26	219	1	1
1019	26	219	1	1
1020	26	219	2	1
1021	41	219	1	1
1022	41	219	1	1
1023	44	219	1	1
1024	44	219	1	1
1025	30	220	1	1
1026	30	220	1	1
1027	42	220	1	1
1028	46	220	1	1
1029	46	220	1	1
1030	36	221	1	1
1031	39	221	1	1
1032	39	221	1	1
1033	39	221	1	1
1034	39	221	1	1
1035	55	221	1	1
1036	37	222	1	1
1037	16	223	1	1
1038	16	223	1	1
1039	26	224	1	1
1040	26	225	1	1
1041	26	225	1	1
1042	43	225	2	1
1043	43	225	1	1
1044	43	225	1	1
1045	26	226	2	1
1046	26	226	1	1
1047	26	226	1	1
1048	36	226	1	1
1049	36	226	1	1
1050	45	226	1	1
1051	45	226	1	1
1052	45	226	1	1
1053	57	226	1	1
1054	28	227	1	1
1055	28	227	1	1
1056	40	227	1	1
1057	40	227	1	1
1058	40	227	1	1
1059	43	227	1	1
1060	43	227	1	1
1061	43	227	1	1
1062	45	228	2	1
1063	45	228	1	1
1064	42	229	2	1
1065	26	230	1	1
1066	36	230	1	1
1067	26	231	1	1
1068	26	231	1	1
1069	26	231	1	1
1070	26	231	1	1
1071	43	231	1	1
1072	30	232	2	1
1073	30	232	2	1
1074	30	232	1	1
1075	29	233	2	1
1076	29	233	2	1
1077	44	233	1	1
1078	44	233	1	1
1079	44	233	1	1
1080	44	233	1	1
1081	27	234	1	1
1082	38	234	1	1
1083	27	235	1	1
1084	27	235	1	1
1085	38	235	1	1
1086	38	235	1	1
1087	43	235	1	1
1088	26	236	1	1
1089	26	236	1	1
1090	26	236	1	1
1091	26	236	1	1
1092	26	236	1	1
1093	40	236	1	1
1094	40	236	1	1
1095	40	236	1	1
1096	32	237	1	1
1097	32	237	1	1
1098	38	237	1	1
1099	38	237	1	1
1100	26	238	1	1
1101	33	239	1	1
1102	54	239	1	1
1103	34	240	1	1
1104	34	240	1	1
1105	32	241	1	1
1106	32	241	1	1
1107	57	241	2	1
1108	34	242	1	1
1109	34	242	1	1
1110	35	243	1	1
1111	35	243	1	1
1112	39	243	1	1
1113	54	243	1	1
1114	54	243	2	1
1115	54	243	2	1
1116	37	244	1	1
1117	37	244	1	1
1118	47	244	1	1
1119	41	245	1	1
1120	41	245	1	1
1121	51	245	1	1
1122	51	245	1	1
1123	37	246	1	1
1124	37	246	1	1
1125	37	246	1	1
1126	41	246	1	1
1127	53	246	1	1
1128	53	246	1	1
1129	53	246	1	1
1130	37	247	1	1
1131	37	247	1	1
1132	42	247	1	1
1133	36	248	1	1
1134	36	248	1	1
1135	56	248	1	1
1136	56	248	1	1
1137	32	249	1	1
1138	32	249	1	1
1139	32	249	1	1
1140	48	249	1	1
1141	48	249	1	1
1142	32	250	1	1
1143	32	250	1	1
1144	41	250	1	1
1145	54	250	1	1
1146	54	250	2	1
1147	54	250	2	1
1148	32	251	1	1
1149	44	251	1	1
1150	32	252	1	1
1151	36	253	1	1
1152	36	253	1	1
1153	44	253	1	1
1154	56	254	1	1
1155	56	254	1	1
1156	56	254	1	1
1157	44	255	1	1
1158	46	255	1	1
1159	46	255	1	1
1160	32	256	1	1
1161	54	256	2	1
1162	32	257	1	1
1163	32	257	1	1
1164	45	257	1	1
1165	32	258	1	1
1166	32	258	1	1
1167	32	259	1	1
1168	32	259	1	1
1169	38	260	1	1
1170	45	260	1	1
1171	42	261	1	1
1172	42	261	1	1
1173	42	261	1	1
1174	42	261	2	1
1175	44	262	1	1
1176	44	262	1	1
1177	38	263	1	1
1178	48	263	2	1
1179	48	263	2	1
1180	48	263	1	1
1181	37	264	1	1
1182	45	265	1	1
1183	45	265	1	1
1184	45	265	1	1
1185	41	266	1	1
1186	45	266	1	1
1187	45	266	1	1
1188	40	267	1	1
1189	40	267	1	1
1190	40	267	1	1
1191	49	267	1	1
1192	49	267	1	1
1193	49	267	1	1
1194	45	268	2	1
1195	45	268	1	1
1196	45	268	1	1
1197	44	269	2	1
1198	41	270	1	1
1199	41	270	1	1
1200	47	271	1	1
1201	47	271	1	1
1202	47	271	1	1
1203	48	271	1	1
1204	48	271	1	1
1205	39	272	1	1
1206	39	272	1	1
1207	39	272	1	1
1208	39	272	2	1
1209	39	272	2	1
1210	39	273	1	1
1211	39	273	1	1
1212	39	273	1	1
1213	39	273	1	1
1214	52	273	2	1
1215	52	273	1	1
1216	52	273	1	1
1217	52	273	1	1
1218	47	274	1	1
1219	54	274	1	1
1220	54	274	1	1
1221	54	274	1	1
1222	52	275	1	1
1223	52	275	1	1
1224	52	275	1	1
1225	52	275	1	1
1226	60	275	2	1
1227	54	276	1	1
1228	45	277	1	1
1229	53	278	1	1
1230	53	278	2	1
1231	41	279	1	1
1232	41	279	1	1
1233	54	279	1	1
1234	54	279	1	1
1235	53	280	1	1
1236	53	280	2	1
1237	55	281	1	1
1238	55	281	2	1
1239	40	282	1	1
1240	40	282	1	1
1241	40	282	1	1
1242	15	283	1	1
1243	15	283	1	1
1244	15	283	1	1
1245	15	283	1	1
1246	15	283	1	1
1247	57	284	1	1
1248	40	285	1	1
1249	40	285	1	1
1250	40	285	1	1
1251	50	286	1	1
1252	50	286	1	1
1253	50	286	1	1
1254	50	286	1	1
1255	54	287	2	1
1256	54	287	2	1
1257	54	287	1	1
1258	54	287	1	1
1259	54	287	1	1
1260	57	288	1	1
1261	57	288	1	1
1262	57	288	1	1
1263	57	288	1	1
1264	57	288	1	1
1265	45	289	1	1
1266	59	289	1	1
1267	59	289	1	1
1268	59	290	1	1
1269	48	291	1	1
1270	48	291	1	1
1271	47	292	1	1
1272	45	293	1	1
1273	45	293	1	1
1274	45	293	1	1
1275	48	294	2	1
1276	48	294	2	1
1277	48	294	1	1
1278	48	295	1	1
1279	48	295	1	1
1280	48	295	1	1
1281	48	295	1	1
1282	48	295	1	1
1283	45	296	1	1
1284	45	296	1	1
1285	44	297	1	1
1286	44	297	1	1
1287	45	298	2	1
1288	45	298	1	1
1289	40	299	1	1
1290	40	300	1	1
1291	57	301	1	1
1292	57	301	1	1
1293	57	301	1	1
1294	57	302	1	1
1295	57	302	1	1
1296	57	302	1	1
1297	57	302	1	1
1298	57	302	1	1
1299	57	302	1	1
1300	52	303	1	1
1301	52	303	1	1
1302	55	304	1	1
1303	55	304	2	1
1304	55	305	1	1
1305	55	305	2	1
1306	55	306	1	1
1307	55	306	2	1
1308	55	306	2	1
1309	14	307	1	1
1310	14	307	1	1
1311	5	308	1	1
1312	5	308	1	1
1313	5	308	1	1
1314	5	308	1	1
1315	39	309	1	1
1316	59	310	1	1
1317	59	310	1	1
1318	59	310	1	1
1319	53	311	1	1
1320	53	311	1	1
1321	53	311	1	1
