# Supplementary material for: Why Breeding Values Estimated Using Familial Data Should Not Be Used for Genome-Wide Association Studies
Source: G3 (Bethesda). 2013 Dec 20;4(2):341–7. doi: 10.1534/g3.113.008706 (PMC3931567; doi:10.1534/g3.113.008706)
Supplement: Supporting Information [file supp_g3.113.008706_FileS2.txt]

#NOTE: for use in MORGA genedrop the extension should be .par
#QTL explaining 1% variation h� = 0.29
input pedigree file "pigpop.ped"
output pedigree chronological
output overwrite pedigree file "pedigree.sim"
input seed file 'marker.seed'
output overwrite seed file 'markerseed.out'

simulate chrom 1 markers 1 trait 1
simulate chrom 2 markers 1 
  

map chrom 1 trait 1 markers 1 recomb fracs 0.001

set chrom 1 markers 1 freqs 0.3 0.7

set chrom 2 markers 1 freqs 0.3 0.7

set traits 1 freqs 0.3 0.7

set trait 1 genotype means 14 10 6
set trait 1 residual variance 470.4
set trait 1 additive variance 194.88

output pedigree record trait latent variables
